# Supplementary material for: Additional Selection for Insecticide Resistance in Urban Malaria Vectors: DDT Resistance in Anopheles arabiensis from Bobo-Dioulasso, Burkina Faso
Source: PLoS One. 2012 Sep 25;7(9):e45995. doi: 10.1371/journal.pone.0045995 (PMC3457957; doi:10.1371/journal.pone.0045995)
Supplement: Table S1 — Quantitative PCR (qPCR) primers for target genes selected from microarrays. (XLSX) [file pone.0045995.s001.xlsx]

## Sheet: Table S1
Gene name	Ensembl Transcript ID	Primer FWD	Primer FWD Sequence (5'-3')	Primer REV	Primer REV Sequence (5'-3')	Product Size	qPCR Efficiency
ABCG4	AGAP001333	ABCG4qF1	ACCGCTGCTGGTTCTACACGC	ABCG4qR1	ACCAGCACCGCGATAGCGATTC	118	1.04
GSTD3	AGAP004382	GSTD3qF1	CTAAGCTTAATCCGCAACATACCA	GSTD3qR1	GTGTCATCCTTGCCGTACAC	112	0.967
