# Supplementary material for: Additional Selection for Insecticide Resistance in Urban Malaria Vectors: DDT Resistance in Anopheles arabiensis from Bobo-Dioulasso, Burkina Faso
Source: PLoS One. 2012 Sep 25;7(9):e45995. doi: 10.1371/journal.pone.0045995 (PMC3457957; doi:10.1371/journal.pone.0045995)
Supplement: Table S2 — List of differentially expressed An. arabiensis transcripts from DSSBA RES versus MOZ microarray. (XLSX) [file pone.0045995.s002.xlsx]

## Sheet: Table S2
DSSBA RES vs MOZ SUS
ProbeName	p-value	Corrected p-value	Absolute Fold-change	Regulation	Description	GeneName	SystematicName
CUST_13058_PI422575199	5.19216e-06	0.00317587	498.436	up	chymotrypsin 1	AGAP009828-RA	AGAP009828-RA
CUST_11564_PI422575199	3.27696e-05	0.00417014	114.571	up	d7-related 1 protein	AGAP008281-RA	AGAP008281-RA
CUST_2843_PI422575199	2.93589e-05	0.00409166	102.02	up	inhibitor of apoptosis protein 1	AGAP007293-RA	AGAP007293-RA
CUST_7539_PI422575199	6.27059e-06	0.00344227	76.219	up	membrane glycoprotein lig-1	AGAP001706-RA	AGAP001706-RA
CUST_13675_PI422575199	0.000341375	0.0106971	68.3471	up	nadh dehydrogenase	AGAP012533-RA	AGAP012533-RA
CUST_5895_PI422575199	1.34265e-05	0.00365743	65.7684	up	AGAP003646-PA [Anopheles gambiae str. PEST]	AGAP003646-RA	AGAP003646-RA
CUST_13170_PI422575199	0.000709657	0.0143725	51.7328	up	dimeric dihydrodiol dehydrogenase	AGAP009945-RA	AGAP009945-RA
CUST_7559_PI422575199	0.00231825	0.0249074	37.6606	up	AGAP013493-PA [Anopheles gambiae str. PEST]	AGAP013493-RA	AGAP013493-RA
CUST_10695_PI422575199	3.33392e-05	0.00417014	36.1949	up	mitochondrial ribosomal protein s25	AGAP012136-RA	AGAP012136-RA
CUST_10365_PI422575199	0.00194062	0.0234459	35.4098	up	---NA---	AGAP011784-RA	AGAP011784-RA
CUST_9762_PI422575199	0.000116954	0.0070364	29.7124	up	dead box atp-dependent rna helicase	AGAP011147-RA	AGAP011147-RA
CUST_12961_PI422575199	0.000648798	0.0140714	29.212	up	ribonuclease mitochondrial	AGAP009743-RA	AGAP009743-RA
CUST_1572_PI422575199	0.000743961	0.014653	26.491	up	acidic mammalian chitinase	AGAP006086-RA	AGAP006086-RA
CUST_2897_PI422575199	8.14122e-05	0.00607014	24.1815	up	lysozyme	AGAP007343-RA	AGAP007343-RA
CUST_5829_PI422575199	0.00125822	0.0193208	23.7251	up	protein rrp5 homolog	AGAP003595-RA	AGAP003595-RA
CUST_12126_PI422575199	0.00715832	0.0416448	23.5491	up	---NA---	AGAP008892-RA	AGAP008892-RA
DETOX_200_PI422610884	0.00435737	0.0330419	23.016	up	COEJHE5E - Carboxylesterase; target probed by LSTM-AGAM-DETOX V3 probe agam-detox-1K1	COEJHE5E	AGAP005837-RA
CUST_8821_PI422575199	0.000394514	0.0112464	21.2917	up	mannose-6-phosphate isomerase	AGAP000053-RA	AGAP000053-RA
CUST_5334_PI422575199	0.00347293	0.0297603	20.4403	up	dim gamma-tubulin 2	AGAP003225-RA	AGAP003225-RA
CUST_11930_PI422575199	0.000226291	0.00894399	19.9214	up	AGAP008688-PA [Anopheles gambiae str. PEST]	AGAP008688-RA	AGAP008688-RA
CUST_12342_PI422575199	0.0033212	0.0293211	19.596	up	AGAP009110-PA [Anopheles gambiae str. PEST]	AGAP009110-RA	AGAP009110-RA
CUST_8390_PI422575199	3.13364e-05	0.00417014	18.9845	up	AGAP013064-PA [Anopheles gambiae str. PEST]	AGAP013064-RA	AGAP013064-RA
CUST_4079_PI422575199	0.00239444	0.0252081	18.6916	up	plasma glutamate carboxypeptidase	AGAP001264-RA	AGAP001264-RA
CUST_1705_PI422575199	0.00161765	0.0213809	18.5059	up	AGAP006197-PA [Anopheles gambiae str. PEST]	AGAP006197-RA	AGAP006197-RA
DETOX_803_PI422610884	0.00178068	0.022509	17.1806	up	TPX2 - Thioredoxin dependent peroxidase; target probed by LSTM-AGAM-DETOX V3 probe agam-detox-1B10	TPX2	AGAP011054-RA
CUST_5351_PI422575199	2.94768e-07	0.00186646	16.802	up	AGAP003239-PA [Anopheles gambiae str. PEST]	AGAP003239-RA	AGAP003239-RA
CUST_9582_PI422575199	0.0007029	0.0143314	16.493	up	protein n-terminal asparagine	AGAP010965-RA	AGAP010965-RA
CUST_5111_PI422575199	0.00526096	0.0358879	16.2139	up	AGAP003034-PA [Anopheles gambiae str. PEST]	AGAP003034-RA	AGAP003034-RA
CUST_1900_PI422575199	3.39048e-07	0.00186646	15.6084	up	venom allergen	AGAP006419-RA	AGAP006419-RA
CUST_4483_PI422575199	0.000887939	0.0163272	15.4822	up	olfactory receptor 38	AGAP002640-RA	AGAP002640-RA
CUST_7517_PI422575199	4.08863e-05	0.00459504	15.4337	up	alkaline phosphatase	AGAP001684-RA	AGAP001684-RA
CUST_13093_PI422575199	0.000219006	0.00882597	14.5397	up	dolichol-phosphate mannosyltransferase	AGAP009866-RA	AGAP009866-RA
CUST_9402_PI422575199	2.86367e-05	0.00404218	14.1632	up	fbn8	AGAP010759-RA	AGAP010759-RA
CUST_5473_PI422575199	8.18331e-05	0.00607014	13.6195	up	nadh dehydrogenase	AGAP003328-RA	AGAP003328-RA
CUST_12776_PI422575199	0.000324501	0.0104059	13.5418	up	microfibril-associated glycoprotein 4	AGAP009556-RA	AGAP009556-RA
CV_A_90_P027723	0.00253898	0.0260359	13.1686	up		CV15	CV15
CUST_10027_PI422575199	0.000163166	0.007751	12.5926	up	trypsin 5	AGAP011431-RA	AGAP011431-RA
CUST_2734_PI422575199	5.86077e-05	0.005235	12.5824	up	AGAP007192-PA [Anopheles gambiae str. PEST]	AGAP007192-RA	AGAP007192-RA
CUST_9403_PI422575199	0.000219647	0.00882597	12.2065	up	fbn8	AGAP010760-RA	AGAP010760-RA
CUST_13563_PI422575199	3.5413e-05	0.00428458	11.9654	up	serine protease	AGAP009217-RA	AGAP009217-RA
CUST_13472_PI422575199	0.000967864	0.0168878	11.9134	up	zinc finger matrin-type protein 5	AGAP010248-RA	AGAP010248-RA
CUST_10246_PI422575199	5.41754e-05	0.00505484	11.7346	up	atpase wrnip1	AGAP011664-RA	AGAP011664-RA
CUST_2731_PI422575199	2.81618e-05	0.00404218	11.6991	up	AGAP007189-PA [Anopheles gambiae str. PEST]	AGAP007189-RA	AGAP007189-RA
CUST_10383_PI422575199	0.00027298	0.00981401	11.6865	up	ornithine decarboxylase	AGAP011806-RA	AGAP011806-RA
CUST_2729_PI422575199	1.15283e-05	0.00365743	11.1746	up	AGAP007189-PA [Anopheles gambiae str. PEST]	AGAP007187-RA	AGAP007187-RA
CUST_5309_PI422575199	0.00913019	0.0464956	10.8644	up	isoform b	AGAP003200-RA	AGAP003200-RA
CUST_11926_PI422575199	0.000654168	0.0140714	10.7964	up	juvenile hormone epoxide hydrolase 1	AGAP008685-RA	AGAP008685-RA
CUST_2732_PI422575199	1.54231e-05	0.00365743	10.668	up	AGAP007189-PA [Anopheles gambiae str. PEST]	AGAP007190-RA	AGAP007190-RA
CUST_2970_PI422575199	0.00940071	0.0467721	10.6503	up	ctlma3 protein	AGAP007411-RA	AGAP007411-RA
CUST_12827_PI422575199	0.00284169	0.0273556	10.47	up	farnesoic acid o-methyltransferase	AGAP009605-RA	AGAP009605-RA
CUST_2730_PI422575199	1.74404e-05	0.00365743	10.0265	up	AGAP007188-PA [Anopheles gambiae str. PEST]	AGAP007188-RA	AGAP007188-RA
CUST_6612_PI422575199	1.76062e-05	0.00365743	9.80338	up	AGAP004139-PA [Anopheles gambiae str. PEST]	AGAP004139-RA	AGAP004139-RA
CUST_841_PI422575199	0.0034189	0.0296628	9.6907	up	zinc transporter foi	AGAP005405-RA	AGAP005405-RA
CUST_9580_PI422575199	0.0014964	0.0208136	9.49625	up	protein n-terminal asparagine	AGAP010963-RA	AGAP010963-RA
CUST_4357_PI422575199	0.0067109	0.0402435	9.39896	up	nuclear cap-binding protein subunit 2	AGAP002547-RA	AGAP002547-RA
CUST_10960_PI422575199	0.00397106	0.0316363	9.25739	up	im:7155895 protein	AGAP012405-RA	AGAP012405-RA
CUST_2509_PI422575199	0.00119133	0.0189234	9.18288	up	AGAP006985-PA [Anopheles gambiae str. PEST]	AGAP006985-RA	AGAP006985-RA
CUST_10917_PI422575199	0.00961046	0.0471663	9.09425	up	mrg-binding protein	AGAP012361-RA	AGAP012361-RA
CUST_10510_PI422575199	0.000162183	0.007751	8.83102	up	39s ribosomal protein mitochondrial	AGAP011946-RA	AGAP011946-RA
CUST_11846_PI422575199	0.000115385	0.00698018	8.43001	up	AGAP008597-PA [Anopheles gambiae str. PEST]	AGAP008597-RA	AGAP008597-RA
CUST_10851_PI422575199	0.000107696	0.00680989	8.1469	up	cytochrome p450	AGAP012296-RA	AGAP012296-RA
CUST_2048_PI422575199	1.96593e-05	0.00390593	8.01791	up	AGAP006565-PA [Anopheles gambiae str. PEST]	AGAP006565-RA	AGAP006565-RA
CUST_11499_PI422575199	0.00268659	0.0268172	7.92791	up	gsg7 salivary protein	AGAP008215-RA	AGAP008215-RA
CUST_8264_PI422575199	0.000833251	0.0157902	7.72896	up	deep orange	AGAP000983-RA	AGAP000983-RA
CUST_10280_PI422575199	0.0014626	0.0206187	7.71888	up	deoxyribonuclease i	AGAP011698-RA	AGAP011698-RA
CUST_3521_PI422575199	0.000402435	0.011332	7.68892	up	mitochondrial ribosomal l33	AGAP001937-RA	AGAP001937-RA
CUST_13285_PI422575199	0.00350529	0.0297787	7.64842	up	neuronal acetylcholine receptor subunit beta-3	AGAP010059-RA	AGAP010059-RA
CUST_11007_PI422575199	0.000317258	0.0103344	7.60338	up	oxidase peroxidase	AGAP013327-RA	AGAP013327-RA
DETOX_503_PI422610884	5.35836e-05	0.00504236	7.55874	up	CYP9J5 - Cytochrome P450 monooxygenase; target probed by LSTM-AGAM-DETOX V3 probe agam-detox-1I22	CYP9J5	AGAP012296-RA
CUST_1990_PI422575199	0.000276409	0.00981401	7.53958	up	sg3 protein	AGAP006507-RA	AGAP006507-RA
DETOX_504_PI422610884	4.80561e-05	0.0048541	7.53086	up	CYP9J5 - Cytochrome P450 monooxygenase; target probed by LSTM-AGAM-DETOX V3 probe agam-detox-1I22; alternative detox probe for AG_DETOX_P168	CYP9J5	AGAP012296-RA
DETOX_492_PI422610884	4.76565e-05	0.0048541	7.5075	up	CYP6Z3 - Cytochrome P450 monooxygenase; target probed by LSTM-AGAM-DETOX V3 probe agam-detox-1O18; alternative detox probe for AG_DETOX_P164	CYP6Z3	AGAP008217-RA
DETOX_502_PI422610884	0.000140188	0.007751	7.49489	up	CYP9J5 - Cytochrome P450 monooxygenase; target probed by LSTM-AGAM-DETOX V3 probe agam-detox-1I22	CYP9J5	AGAP012296-RA
CUST_10278_PI422575199	0.00324713	0.0292004	7.47122	up	deoxyribonuclease i	AGAP011696-RA	AGAP011696-RA
CUST_2835_PI422575199	0.000549033	0.0129718	7.34349	up	plasma alpha-l-fucosidase	AGAP007285-RA	AGAP007285-RA
CUST_6743_PI422575199	0.00851364	0.0448279	7.2735	up	insulin-like growth factor-binding protein complex acid labile subunit-like	AGAP001470-RA	AGAP001470-RA
DETOX_487_PI422610884	0.00124343	0.0193137	7.19153	up	CYP6Z2 - Cytochrome P450 monooxygenase; target probed by LSTM-AGAM-DETOX V3 probe agam-detox-1G5	CYP6Z2	AGAP008218-RA
CUST_11009_PI422575199	7.76124e-06	0.00344227	7.141	up	clipa6 protein	AGAP011782-RA	AGAP011782-RA
CUST_10747_PI422575199	0.00910894	0.0464697	7.06947	up	early meiotic induction protein	AGAP012191-RA	AGAP012191-RA
CUST_1895_PI422575199	0.00721593	0.041836	7.04682	up	brain chitinase and chia	AGAP006414-RA	AGAP006414-RA
CUST_11385_PI422575199	0.00635296	0.0391636	7.02229	up	sphingomyelin phosphodiesterase	AGAP008096-RA	AGAP008096-RA
CUST_2735_PI422575199	0.000366511	0.0109953	6.98295	up	AGAP007193-PA [Anopheles gambiae str. PEST]	AGAP007193-RA	AGAP007193-RA
CUST_12119_PI422575199	0.00687354	0.0407694	6.98089	up	cdc73 domain protein	AGAP008885-RA	AGAP008885-RA
CUST_4107_PI422575199	4.56212e-05	0.00482971	6.96482	up	trypsin	AGAP001251-RA	AGAP001251-RA
CUST_12588_PI422575199	0.00239559	0.0252081	6.91531	up	cral trio domain-containing protein	AGAP009365-RA	AGAP009365-RA
CUST_1864_PI422575199	0.00112774	0.0184376	6.91249	up	dna primase large subunit	AGAP006387-RA	AGAP006387-RA
CUST_11555_PI422575199	0.000841195	0.0158107	6.84031	up	secretion-regulating guanine nucleotide exchange factor	AGAP008272-RA	AGAP008272-RA
CUST_10236_PI422575199	2.13636e-05	0.00398666	6.73866	up	microsomal dipeptidase	AGAP011653-RA	AGAP011653-RA
CUST_9257_PI422575199	0.00127553	0.0194031	6.7162	up	insulin-like peptide 2 precursor	AGAP010600-RA	AGAP010600-RA
CUST_4447_PI422575199	0.00803694	0.0440232	6.70693	up	peroxisomal n1-acetyl-spermine spermidine oxidase	AGAP002616-RA	AGAP002616-RA
CUST_10760_PI422575199	0.00943387	0.0467721	6.69204	up	nhp2	AGAP012204-RA	AGAP012204-RA
CUST_2873_PI422575199	0.00594006	0.0381564	6.63658	up	AGAP007320-PA [Anopheles gambiae str. PEST]	AGAP007320-RA	AGAP007320-RA
CUST_9713_PI422575199	0.00220173	0.024383	6.63324	up	l-asparaginase	AGAP011098-RA	AGAP011098-RA
CUST_4388_PI422575199	0.00798203	0.0438889	6.62608	up	odorant binding protein	AGAP002556-RA	AGAP002556-RA
CUST_11190_PI422575199	8.12401e-05	0.00607014	6.61172	up	translation elongation factor g	AGAP007894-RA	AGAP007894-RA
CUST_2496_PI422575199	8.90299e-06	0.00350078	6.56233	up	AGAP006973-PA [Anopheles gambiae str. PEST]	AGAP006973-RA	AGAP006973-RA
CUST_11584_PI422575199	0.000506126	0.0124943	6.51619	up	salivary protein hyp10	AGAP008307-RA	AGAP008307-RA
CUST_6389_PI422575199	0.00814213	0.0442254	6.47332	up	electron transfer flavoprotein subunit mitochondrial	AGAP004031-RA	AGAP004031-RA
CUST_8110_PI422575199	0.00577124	0.0374875	6.40001	up	ctlma3 protein	AGAP000871-RA	AGAP000871-RA
CUST_11285_PI422575199	0.00783374	0.0434069	6.34627	up	glucosyl glucuronosyl transferases	AGAP007990-RA	AGAP007990-RA
CUST_2733_PI422575199	0.00211833	0.0240523	6.3262	up	AGAP007191-PA [Anopheles gambiae str. PEST]	AGAP007191-RA	AGAP007191-RA
DETOX_144_PI422610884	0.0014117	0.0203076	6.27251	up	COEAE2G - Carboxylesterase; target probed by LSTM-AGAM-DETOX V3 probe agam-detox-1K17; alternative detox probe for AG_DETOX_P048	COEAE2G	AGAP006723-RA
CUST_1762_PI422575199	0.00175553	0.0222678	6.23999	up	cysteine-rich venom	AGAP006253-RA	AGAP006253-RA
CUST_8725_PI422575199	0.000426284	0.011682	6.19579	up	transferrin precursor	AGAP000376-RA	AGAP000376-RA
CUST_12600_PI422575199	0.00705856	0.0414037	6.16396	up	cellular retinaldehyde-binding protein	AGAP009377-RA	AGAP009377-RA
CUST_13748_PI422575199	0.000281674	0.00981401	6.0993	up	prophenoloxidase	AGAP012616-RA	AGAP012616-RA
CUST_9661_PI422575199	0.00064165	0.014017	6.04897	up	alkaline nuclease	AGAP011046-RA	AGAP011046-RA
CUST_1215_PI422575199	0.00739352	0.0422535	5.98493	up	glucosyl glucuronosyl transferases	AGAP005752-RA	AGAP005752-RA
CUST_3142_PI422575199	0.00423969	0.0328032	5.95268	up	glucosyl glucuronosyl transferases	AGAP007589-RA	AGAP007589-RA
CUST_4742_PI422575199	0.000655665	0.0140714	5.94641	up	acetyl-coa acetyltransferase	AGAP001318-RA	AGAP001318-RA
CUST_9809_PI422575199	0.000348251	0.0107703	5.85263	up	fibrinogen	AGAP011197-RA	AGAP011197-RA
CUST_11583_PI422575199	0.00268643	0.0268172	5.83759	up	hypothetical salivary protein 12	AGAP008306-RA	AGAP008306-RA
DETOX_541_PI422610884	0.00232411	0.0249104	5.79081	up	GPX1 - Glutathione dependent peroxidase; target probed by LSTM-AGAM-DETOX V3 probe agam-detox-1B23	GPX1	AGAP004248-RA
CUST_2448_PI422575199	0.00343808	0.0297093	5.76405	up	AGAP006929-PA [Anopheles gambiae str. PEST]	AGAP006929-RA	AGAP006929-RA
CUST_6555_PI422575199	0.0106524	0.0498866	5.75112	up	gustatory receptor r6	AGAP001169-RA	AGAP001169-RA
DETOX_202_PI422610884	0.00667115	0.0400706	5.72117	up	COEunkn - Carboxylesterase; target probed by LSTM-AGAM-DETOX V3 probe agam-detox-1K16	COEunkn	AGAP011509-RA
DETOX_489_PI422610884	0.00250187	0.0259196	5.67614	up	CYP6Z2 - Cytochrome P450 monooxygenase; target probed by LSTM-AGAM-DETOX V3 probe agam-detox-1G5; alternative detox probe for AG_DETOX_P163	CYP6Z2	AGAP008218-RA
CUST_638_PI422575199	0.000353632	0.0108491	5.66134	up	tetraspanin isoform b	AGAP005233-RA	AGAP005233-RA
CUST_5450_PI422575199	5.17587e-06	0.00317587	5.65762	up	odorant binding protein	AGAP003309-RA	AGAP003309-RA
CUST_12814_PI422575199	0.0001099	0.00680989	5.65161	up	zinc carboxypeptidase a 1	AGAP009592-RA	AGAP009592-RA
CUST_10384_PI422575199	0.00155672	0.0210907	5.64602	up	ornithine decarboxylase	AGAP011807-RA	AGAP011807-RA
DETOX_592_PI422610884	1.71929e-05	0.00365743	5.63372	up	GSTD3 - Glutathion S-transferase; target probed by LSTM-AGAM-DETOX V3 probe agam-detox-1N10	GSTD3	AGAP004382-RA
CUST_11345_PI422575199	8.92235e-05	0.00627861	5.59097	up	protein serine threonine	AGAP008052-RA	AGAP008052-RA
CUST_5873_PI422575199	0.00432806	0.0330087	5.58448	up	serine protease	AGAP012946-RA	AGAP012946-RA
CUST_11307_PI422575199	0.00832777	0.0444425	5.52299	up	AGAP008012-PA [Anopheles gambiae str. PEST]	AGAP008012-RA	AGAP008012-RA
DETOX_488_PI422610884	0.00220864	0.0243845	5.49195	up	CYP6Z2 - Cytochrome P450 monooxygenase; target probed by LSTM-AGAM-DETOX V3 probe agam-detox-1G5	CYP6Z2	AGAP008218-RA
CUST_10988_PI422575199	0.000287368	0.00988726	5.45447	up	caspase-3 precursor	AGAP010826-RA	AGAP010826-RA
CUST_6859_PI422575199	9.11461e-05	0.00629153	5.45433	up	kda salivary protein	AGAP004316-RA	AGAP004316-RA
DETOX_490_PI422610884	0.000139447	0.007751	5.42554	up	CYP6Z3 - Cytochrome P450 monooxygenase; target probed by LSTM-AGAM-DETOX V3 probe agam-detox-1O18	CYP6Z3	AGAP008217-RA
CUST_1761_PI422575199	0.000477288	0.0121805	5.41877	up	cysteine-rich venom	AGAP006252-RA	AGAP006252-RA
CUST_8861_PI422575199	0.00274869	0.027029	5.40662	up	origin recognition complex subunit 2	AGAP000474-RA	AGAP000474-RA
CUST_1353_PI422575199	0.00119281	0.0189234	5.40261	up	---NA---	AGAP005888-RA	AGAP005888-RA
DETOX_594_PI422610884	2.26941e-05	0.00404218	5.39742	up	GSTD3 - Glutathion S-transferase; target probed by LSTM-AGAM-DETOX V3 probe agam-detox-1N10; alternative detox probe for AG_DETOX_P198	GSTD3	AGAP004382-RA
CUST_4441_PI422575199	0.00293226	0.0276169	5.38447	up	hypothetical conserved protein	AGAP002604-RA	AGAP002604-RA
CUST_6638_PI422575199	0.00641868	0.0393561	5.37402	up	glutathione transferase	AGAP004165-RA	AGAP004165-RA
CUST_11274_PI422575199	0.00135028	0.0199284	5.35241	up	AGAP007979-PA [Anopheles gambiae str. PEST]	AGAP007979-RA	AGAP007979-RA
DETOX_593_PI422610884	3.39624e-06	0.00303707	5.33977	up	GSTD3 - Glutathion S-transferase; target probed by LSTM-AGAM-DETOX V3 probe agam-detox-1N10	GSTD3	AGAP004382-RA
CUST_10342_PI422575199	0.00208358	0.0240305	5.32532	up	AGAP011760-PA [Anopheles gambiae str. PEST]	AGAP011760-RA	AGAP011760-RA
CUST_4843_PI422575199	0.000276997	0.00981401	5.31558	up	AGAP013115-PA [Anopheles gambiae str. PEST]	AGAP013115-RA	AGAP013115-RA
CUST_7470_PI422575199	0.00574983	0.0373926	5.30033	up	ribosomal rna processing 7 homolog a ( cerevisiae)	AGAP001656-RA	AGAP001656-RA
CUST_2046_PI422575199	2.15299e-06	0.00298773	5.26354	up	AGAP006558-PA [Anopheles gambiae str. PEST]	AGAP006563-RA	AGAP006563-RA
CUST_9683_PI422575199	0.000228271	0.00894399	5.25706	up	aldo-keto reductase	AGAP011068-RA	AGAP011068-RA
CUST_11936_PI422575199	0.00590486	0.0380858	5.22934	up	dim gamma-tubulin 3	AGAP008694-RA	AGAP008694-RA
CUST_11501_PI422575199	0.000251984	0.00948564	5.22873	up	CYP6Z3 - Cytochrome P450 monooxygenase; target probed by LSTM-AGAM-DETOX V3 probe agam-detox-1O18	AGAP008217-RA	AGAP008217-RA
CUST_5874_PI422575199	0.000292748	0.00997881	5.21357	up	serine protease	AGAP003627-RA	AGAP003627-RA
CUST_1811_PI422575199	0.00757075	0.0427042	5.15191	up	apl1a	AGAP007036-RA	AGAP007036-RA
CUST_11783_PI422575199	0.002754	0.027029	5.15135	up	AGAP008521-PA [Anopheles gambiae str. PEST]	AGAP008521-RA	AGAP008521-RA
CUST_10366_PI422575199	0.00986736	0.0476281	5.13677	up	serine protease	AGAP011788-RA	AGAP011788-RA
DETOX_466_PI422610884	0.00202424	0.0238618	5.13123	up	CYP6P5 - Cytochrome P450 monooxygenase	CYP6P5	AGAP002866-RA
CUST_12870_PI422575199	0.0105238	0.0493894	5.11253	up	ohcu decarboxylase	AGAP009648-RA	AGAP009648-RA
CUST_4682_PI422575199	0.000143354	0.007751	5.09797	up	dna topoisomerase 2-binding protein 1	AGAP002760-RA	AGAP002760-RA
CUST_11113_PI422575199	0.00666453	0.0400526	5.08209	up	inward rectifier potassium	AGAP007818-RA	AGAP007818-RA
CUST_12890_PI422575199	0.00432286	0.033006	5.04945	up	excretory secretory protein juv-p120 precursor	AGAP009669-RA	AGAP009669-RA
CUST_12375_PI422575199	0.0103886	0.0491107	5.03204	up	AGAP009145-PA [Anopheles gambiae str. PEST]	AGAP009145-RA	AGAP009145-RA
CUST_10210_PI422575199	0.0102462	0.0487514	5.00802	up	AGAP011627-PA [Anopheles gambiae str. PEST]	AGAP011627-RA	AGAP011627-RA
CUST_7571_PI422575199	0.00232701	0.0249104	4.99371	up	protein farnesyltransferase beta subunit (caax farnesyltransferase beta subunit) (ras proteins prenyltransferase beta) (ftase-beta)	AGAP001729-RA	AGAP001729-RA
DETOX_838_PI422610884	0.00845552	0.0447021	4.94875	up	XD24352 - Xanthine dehydrogenase; target probed by LSTM-AGAM-DETOX V3 probe agam-detox-2F2	XD24352	AGAP007918-RA
CUST_2610_PI422575199	0.00471451	0.0343738	4.94408	up	AGAP007083-PA [Anopheles gambiae str. PEST]	AGAP007083-RA	AGAP007083-RA
CUST_5008_PI422575199	1.61114e-05	0.00365743	4.91837	up	ras-related gtp-binding protein a	AGAP002991-RA	AGAP002991-RA
CUST_2044_PI422575199	3.08437e-05	0.00417014	4.90641	up	AGAP006561-PA [Anopheles gambiae str. PEST]	AGAP006561-RA	AGAP006561-RA
CUST_2967_PI422575199	0.00135975	0.0200413	4.89956	up	ctlma3 protein	AGAP007407-RA	AGAP007407-RA
DETOX_491_PI422610884	0.000907705	0.0164915	4.88605	up	CYP6Z3 - Cytochrome P450 monooxygenase; target probed by LSTM-AGAM-DETOX V3 probe agam-detox-1O18	CYP6Z3	AGAP008217-RA
CUST_5485_PI422575199	0.00723644	0.0418892	4.85631	up	dna repair protein xp-c rad4	AGAP003342-RA	AGAP003342-RA
CUST_4059_PI422575199	0.00721534	0.041836	4.85306	up	elongation of very long chain fatty acids	AGAP013094-RA	AGAP013094-RA
CUST_7_PI422575199	0.00173767	0.0221689	4.8494	up	anopheles gambiae pest agap012904-pa	AGAP004681-RA	AGAP004681-RA
CUST_10800_PI422575199	0.0021275	0.0241234	4.84006	up	muts protein homolog 4	AGAP012245-RA	AGAP012245-RA
CUST_1861_PI422575199	0.000105374	0.00680989	4.83877	up	serine protease1 2	AGAP006385-RA	AGAP006385-RA
CUST_10477_PI422575199	0.00481893	0.0347527	4.78589	up	silk gland derived serine protease	AGAP011913-RA	AGAP011913-RA
CUST_12809_PI422575199	0.00471572	0.0343738	4.69526	up	recombination repair protein 1	AGAP009587-RA	AGAP009587-RA
CUST_993_PI422575199	0.000559295	0.0130678	4.69403	up	splicing factor 3b subunit 3	AGAP005549-RA	AGAP005549-RA
DETOX_484_PI422610884	0.0017955	0.0226173	4.6499	up	CYP6Z1 - Cytochrome P450 monooxygenase; target probed by LSTM-AGAM-DETOX V3 probe agam-detox-1F4	CYP6Z1	AGAP008219-RA
CUST_931_PI422575199	0.000322088	0.0104059	4.57174	up	leucine rich protein	AGAP005496-RA	AGAP005496-RA
CUST_12649_PI422575199	0.00137413	0.0201349	4.56644	up	AGAP009427-PA [Anopheles gambiae str. PEST]	AGAP009427-RA	AGAP009427-RA
CUST_5220_PI422575199	0.00241844	0.0252868	4.52627	up	keratinocyte associated protein 2	AGAP003126-RA	AGAP003126-RA
CUST_279_PI422575199	0.00489695	0.0349764	4.47738	up	fibrinogen and fibronectin	AGAP004917-RA	AGAP004917-RA
CUST_5164_PI422575199	0.00280547	0.0272722	4.45249	up	dopachrome conversion enzyme	AGAP003095-RA	AGAP003095-RA
CUST_6867_PI422575199	0.00353033	0.0298992	4.43422	up	pen_drome ame: full=protein penguin	AGAP004322-RA	AGAP004322-RA
CUST_13732_PI422575199	0.00852982	0.0448487	4.38271	up	dna repair protein xp-c rad4	AGAP012599-RA	AGAP012599-RA
CUST_7852_PI422575199	0.00239587	0.0252081	4.37705	up	transcription factor btd	AGAP000674-RA	AGAP000674-RA
CUST_1031_PI422575199	0.00731677	0.0421989	4.36843	up	pcdc2 rp-8 (programmed cell death protein 2)	AGAP005582-RA	AGAP005582-RA
CUST_5449_PI422575199	0.00151793	0.0209145	4.36444	up	odorant binding protein	AGAP003309-RB	AGAP003309-RB
CUST_7893_PI422575199	0.000163167	0.007751	4.31312	up	btb poz domain-containing protein	AGAP000083-RA	AGAP000083-RA
CUST_13283_PI422575199	0.0061157	0.038631	4.30142	up	nicotinic acetylcholine receptor a9 subunit	AGAP010057-RA	AGAP010057-RA
CUST_4188_PI422575199	0.003161	0.0288648	4.27079	up	rna methylase	AGAP002384-RB	AGAP002384-RB
CUST_1701_PI422575199	0.00382128	0.0311647	4.2559	up	AGAP006193-PA [Anopheles gambiae str. PEST]	AGAP006193-RA	AGAP006193-RA
CUST_9849_PI422575199	0.00827419	0.0444021	4.253	up	fbn7 protein	AGAP011239-RA	AGAP011239-RA
DETOX_486_PI422610884	0.0011287	0.0184376	4.24985	up	CYP6Z1 - Cytochrome P450 monooxygenase; target probed by LSTM-AGAM-DETOX V3 probe agam-detox-1F4; alternative detox probe for AG_DETOX_P162	CYP6Z1	AGAP008219-RA
CUST_11633_PI422575199	0.00517939	0.0358879	4.2475	up	cytochrome p450	AGAP008358-RA	AGAP008358-RA
CUST_9409_PI422575199	0.000558264	0.0130678	4.23378	up	juvenile hormone-inducible	AGAP010766-RA	AGAP010766-RA
DETOX_111_PI422610884	0.00534228	0.036085	4.23163	up	COE13O - Carboxylesterase; target probed by LSTM-AGAM-DETOX V3 probe agam-detox-1K20; alternative detox probe for AG_DETOX_P032	COE13O	AGAP011507-RA
CUST_6332_PI422575199	0.00187174	0.023207	4.22524	up	elongator complex protein 1	AGAP003979-RA	AGAP003979-RA
CUST_2138_PI422575199	0.00271419	0.0269461	4.21685	up	organic anion transporter	AGAP006638-RA	AGAP006638-RA
CUST_6554_PI422575199	0.00924583	0.0466529	4.21432	up	gustatory receptor r6	AGAP001169-RB	AGAP001169-RB
CUST_4475_PI422575199	0.00331407	0.0293211	4.19852	up	mitochondrial nadh-ubiquinone oxidoreductase aggg subunit	AGAP002630-RA	AGAP002630-RA
CUST_5132_PI422575199	0.00045673	0.012059	4.19697	up	integrin beta 1 binding protein	AGAP003064-RA	AGAP003064-RA
CUST_5368_PI422575199	7.82574e-05	0.00598343	4.19255	up	serine protease 14	AGAP003245-RA	AGAP003245-RA
CUST_11545_PI422575199	0.00107882	0.0178932	4.18732	up	coiled-coil domain-containing protein kiaa1407-like protein	AGAP008262-RA	AGAP008262-RA
CUST_4922_PI422575199	0.000216197	0.00881602	4.12178	up	endou protein	AGAP002925-RB	AGAP002925-RB
CUST_4924_PI422575199	0.000271887	0.00981401	4.11244	up	endou protein	AGAP002925-RA	AGAP002925-RA
CUST_4239_PI422575199	0.0100749	0.048333	4.10739	up	serine protease	AGAP002432-RA	AGAP002432-RA
DETOX_729_PI422610884	0.00760281	0.0428168	4.10576	up	PX4A - Peroxidase; target probed by LSTM-AGAM-DETOX V3 probe agam-detox-1J13; alternative detox probe for AG_DETOX_P243	PX4A	AGAP010810-RA
DETOX_629_PI422610884	0.00105478	0.0177712	4.10178	up	GSTE6 - Glutathion S-transferase; target probed by LSTM-AGAM-DETOX V3 probe agam-detox-1N24	GSTE6	AGAP009191-RA
CUST_2040_PI422575199	0.000202982	0.00851508	4.09851	up	AGAP006556-PA [Anopheles gambiae str. PEST]	AGAP006556-RA	AGAP006556-RA
CUST_9835_PI422575199	0.000299186	0.0100137	4.09527	up	fbn8 protein	AGAP011224-RA	AGAP011224-RA
CUST_4573_PI422575199	0.00190476	0.0232953	4.09281	up	vacuolar membrane protein pep11	AGAP002665-RA	AGAP002665-RA
CUST_6677_PI422575199	0.00648331	0.039545	4.09011	up	vitellogenin c	AGAP013109-RA	AGAP013109-RA
CUST_5563_PI422575199	6.97141e-05	0.00567694	4.08798	up	adenylosuccinate synthetase	AGAP003405-RA	AGAP003405-RA
CUST_3881_PI422575199	0.00219644	0.0243533	4.05448	up	glycine n-methyltransferase	AGAP002198-RA	AGAP002198-RA
DETOX_201_PI422610884	0.00564195	0.036997	4.04332	up	COEJHE5E - Carboxylesterase; target probed by LSTM-AGAM-DETOX V3 probe agam-detox-1K1; alternative detox probe for AG_DETOX_P067	COEJHE5E	AGAP005837-RA
CUST_5037_PI422575199	0.00154221	0.0210907	4.03818	up	translation elongation factor	AGAP003001-RA	AGAP003001-RA
CUST_2178_PI422575199	0.00215044	0.0242337	4.0348	up	gamma-glutamyl hydrolase	AGAP006670-RA	AGAP006670-RA
CUST_4421_PI422575199	0.00502953	0.0352483	3.99354	up	apolipoprotein d	AGAP002594-RA	AGAP002594-RA
CUST_12419_PI422575199	0.00449612	0.0335856	3.99106	up	glutathione s-transferase e6	AGAP009191-RA	AGAP009191-RA
CUST_11503_PI422575199	0.00117402	0.0187904	3.98223	up	cytochrome p450	AGAP008219-RA	AGAP008219-RA
CUST_6549_PI422575199	0.00524728	0.0358879	3.96238	up	sarcoplasmic calcium-binding	AGAP001177-RA	AGAP001177-RA
CUST_9798_PI422575199	0.00389626	0.0313579	3.96076	up	AGAP011184-PA [Anopheles gambiae str. PEST]	AGAP011184-RA	AGAP011184-RA
CUST_4923_PI422575199	0.000231058	0.00898506	3.93109	up	endou protein	AGAP002925-RC	AGAP002925-RC
CUST_11146_PI422575199	0.00665612	0.0400522	3.92556	up	kda salivary secreted protein	AGAP007851-RA	AGAP007851-RA
CUST_890_PI422575199	0.00044326	0.0119373	3.89987	up	5 nucleotidase	AGAP005458-RA	AGAP005458-RA
CUST_4347_PI422575199	0.000568247	0.0131991	3.88417	up	membrane glycoprotein lig-1	AGAP002542-RA	AGAP002542-RA
CUST_3419_PI422575199	0.0059468	0.0381774	3.84896	up		AGAP001826-RA	AGAP001826-RA
CUST_2333_PI422575199	0.00260786	0.0264785	3.8124	up	3-ketoacyl-coa mitochondrial (beta- ketothiolase) (acetyl-coa acyltransferase) (mitochondrial 3-oxoacyl- coa thiolase)	AGAP006821-RA	AGAP006821-RA
CUST_13055_PI422575199	0.0104831	0.0492934	3.81038	up	gametocyte-specific factor 1	AGAP009825-RA	AGAP009825-RA
CUST_2447_PI422575199	0.00117418	0.0187904	3.80461	up	AGAP006928-PA [Anopheles gambiae str. PEST]	AGAP006928-RA	AGAP006928-RA
CUST_9248_PI422575199	0.00161104	0.0213809	3.78887	up	ribosomal protein s20	AGAP010591-RA	AGAP010591-RA
CUST_2041_PI422575199	0.000166143	0.007751	3.73893	up	AGAP006556-PA [Anopheles gambiae str. PEST]	AGAP006557-RA	AGAP006557-RA
CUST_10240_PI422575199	0.00172781	0.0220943	3.73278	up	ring zinc finger protein makorin2	AGAP011657-RA	AGAP011657-RA
CUST_6164_PI422575199	0.00176102	0.0223116	3.73149	up	acyl-coa thioesterase	AGAP003848-RA	AGAP003848-RA
CUST_4187_PI422575199	0.00273003	0.027029	3.72436	up	rna methylase	AGAP002384-RA	AGAP002384-RA
DETOX_485_PI422610884	0.00165643	0.0215623	3.7166	up	CYP6Z1 - Cytochrome P450 monooxygenase; target probed by LSTM-AGAM-DETOX V3 probe agam-detox-1F4	CYP6Z1	AGAP008219-RA
CUST_5401_PI422575199	0.00332093	0.0293211	3.70264	up	AGAP003280-PA [Anopheles gambiae str. PEST]	AGAP003280-RA	AGAP003280-RA
CUST_8494_PI422575199	0.0101296	0.0485111	3.69619	up	amidophosphoribosyltransferase	AGAP000179-RB	AGAP000179-RB
CUST_6989_PI422575199	2.82579e-05	0.00404218	3.6843	up	glutathione transferase gst1-6	AGAP004382-RA	AGAP004382-RA
CUST_7078_PI422575199	0.000408626	0.0113653	3.6839	up	gnbp	AGAP004455-RA	AGAP004455-RA
CUST_4519_PI422575199	0.00179747	0.0226173	3.68119	up	poly -binding protein	AGAP002654-RB	AGAP002654-RB
CUST_3066_PI422575199	0.00435757	0.0330419	3.65082	up	mitochondrial ribosomal protein s22	AGAP007519-RA	AGAP007519-RA
CUST_10942_PI422575199	0.00535516	0.0361277	3.62418	up	fibrillin-2- partial	AGAP012386-RA	AGAP012386-RA
CUST_6761_PI422575199	0.00423067	0.0327795	3.61839	up	AGAP012952-PA [Anopheles gambiae str. PEST]	AGAP012952-RA	AGAP012952-RA
CUST_9083_PI422575199	0.00499191	0.0351179	3.60399	up	coagulation factor xi	AGAP010415-RA	AGAP010415-RA
CUST_12717_PI422575199	5.03715e-05	0.00499854	3.56094	up	mitochondrial import receptor subunit tom70	AGAP009497-RA	AGAP009497-RA
CUST_8020_PI422575199	0.00856767	0.0450048	3.55509	up	fibrinogen and fibronectin	AGAP000806-RA	AGAP000806-RA
CUST_2959_PI422575199	0.00291566	0.0275049	3.54164	up	poly -specific ribonuclease	AGAP007399-RA	AGAP007399-RA
CUST_7269_PI422575199	0.00926798	0.0466772	3.52966	up	AGAP004620-PA [Anopheles gambiae str. PEST]	AGAP004620-RA	AGAP004620-RA
CUST_5095_PI422575199	0.00566846	0.0370825	3.52965	up	stearoyl-coa desaturase	AGAP003050-RA	AGAP003050-RA
CUST_3970_PI422575199	0.000148436	0.007751	3.52423	up	clipb7 protein	AGAP002270-RA	AGAP002270-RA
CUST_11308_PI422575199	0.00570292	0.037196	3.50752	up	hypothetical conserved protein	AGAP008013-RA	AGAP008013-RA
CUST_9708_PI422575199	0.00763192	0.0428531	3.50742	up	AGAP011093-PA [Anopheles gambiae str. PEST]	AGAP011093-RA	AGAP011093-RA
CUST_12671_PI422575199	1.87435e-05	0.0038216	3.50573	up	anopheles gambiae pest agap012638-pa	AGAP009449-RA	AGAP009449-RA
CUST_2513_PI422575199	0.00963089	0.0471901	3.50431	up	subito	AGAP006989-RA	AGAP006989-RA
CUST_2570_PI422575199	0.00977882	0.0474552	3.50378	up	urokinase-type plasminogen activator	AGAP007043-RB	AGAP007043-RB
CUST_4841_PI422575199	2.84443e-05	0.00404218	3.49776	up	isoform a	AGAP002881-RA	AGAP002881-RA
CUST_8482_PI422575199	0.000201832	0.00851508	3.4816	up	kinesin-like protein klp10a	AGAP000159-RA	AGAP000159-RA
CUST_9920_PI422575199	0.00148918	0.0207759	3.48105	up	fibulin 1 and	AGAP011322-RA	AGAP011322-RA
CUST_5656_PI422575199	0.000580311	0.0133058	3.47633	up	amp dependent coa ligase	AGAP003483-RA	AGAP003483-RA
DETOX_362_PI422610884	0.00332359	0.0293211	3.47376	up	CYP4G16 - Cytochrome P450 monooxygenase	CYP4G16	AGAP001076-RA
CUST_5762_PI422575199	0.000131351	0.00758983	3.47303	up	udp-glucose:glycoprotein glucosyltransferase	AGAP003560-RA	AGAP003560-RA
CUST_9028_PI422575199	0.000311898	0.0103161	3.46211	up	af373879_1peritrophin-like protein 1	AGAP010361-RA	AGAP010361-RA
CUST_5798_PI422575199	0.00811985	0.0441697	3.43743	up	dna polymerase eta	AGAP001404-RA	AGAP001404-RA
CUST_8282_PI422575199	0.00133494	0.0198175	3.43698	up	hypothetical secreted conserved protein	AGAP000975-RA	AGAP000975-RA
CUST_6937_PI422575199	0.00738926	0.0422535	3.43336	up	AGAP013005-PA [Anopheles gambiae str. PEST]	AGAP013005-RA	AGAP013005-RA
CUST_12846_PI422575199	8.41928e-06	0.00344227	3.41813	up	ctp synthase	AGAP009624-RA	AGAP009624-RA
CUST_424_PI422575199	0.00816549	0.0442649	3.41679	up	dna polymerase epsilon subunit 3	AGAP005051-RA	AGAP005051-RA
CUST_4415_PI422575199	0.00450673	0.0335856	3.40688	up	AGAP002588-PA [Anopheles gambiae str. PEST]	AGAP002588-RA	AGAP002588-RA
DETOX_821_PI422610884	0.000161522	0.007751	3.37663	up	TRX3 - Thioredoxin; target probed by LSTM-AGAM-DETOX V3 probe agam-detox-1B7	TRX3	AGAP003338-RA
CUST_5303_PI422575199	9.50124e-05	0.00645732	3.37355	up	elongase	AGAP003196-RA	AGAP003196-RA
CUST_691_PI422575199	0.00264767	0.0266697	3.36466	up	ubiquitin-like domain-containing ctd phosphatase 1	AGAP005270-RA	AGAP005270-RA
CUST_2657_PI422575199	0.0103391	0.0490449	3.36271	up	dna mismatch repair protein pms2	AGAP007126-RA	AGAP007126-RA
CUST_2960_PI422575199	0.00290902	0.0275049	3.36104	up	prostatic acid phosphatase	AGAP007400-RA	AGAP007400-RA
CUST_2432_PI422575199	0.00922203	0.046638	3.35627	up	serpin 2 plasmodium-related inhibitory serine protease inhibitor	AGAP006911-RA	AGAP006911-RA
CUST_9130_PI422575199	0.00770623	0.043047	3.33229	up	myo inositol monophosphatase	AGAP010463-RA	AGAP010463-RA
CUST_5966_PI422575199	0.00396111	0.0315799	3.31995	up	microtubule binding protein	AGAP003703-RA	AGAP003703-RA
DETOX_444_PI422610884	0.000621151	0.0137274	3.31575	up	CYP6M3 - Cytochrome P450 monooxygenase; target probed by LSTM-AGAM-DETOX V3 probe agam-detox-1F17; alternative detox probe for AG_DETOX_P148	CYP6M3	AGAP008213-RA
CUST_7200_PI422575199	0.00931739	0.0466772	3.31331	up	ring-h2 finger protein atl1q	AGAP001530-RA	AGAP001530-RA
DETOX_443_PI422610884	0.000471855	0.0121805	3.31102	up	CYP6M3 - Cytochrome P450 monooxygenase; target probed by LSTM-AGAM-DETOX V3 probe agam-detox-1F17	CYP6M3	AGAP008213-RA
CUST_1714_PI422575199	0.00109434	0.0180099	3.30064	up	zinc carboxypeptidase	AGAP006206-RA	AGAP006206-RA
CUST_280_PI422575199	0.000429135	0.011695	3.29264	up	fibrinogen and fibronectin	AGAP004918-RA	AGAP004918-RA
DETOX_728_PI422610884	0.00205335	0.0238979	3.28557	up	PX4A - Peroxidase; target probed by LSTM-AGAM-DETOX V3 probe agam-detox-1J13	PX4A	AGAP010810-RA
DETOX_150_PI422610884	0.00571111	0.0372067	3.2842	up	COEAE3G - Carboxylesterase; target probed by LSTM-AGAM-DETOX V3 probe agam-detox-1K21; alternative detox probe for AG_DETOX_P050	COEAE3G	AGAP006724-RA
CUST_9498_PI422575199	1.54022e-05	0.00365743	3.2686	up	6-phosphogluconolactonase	AGAP010866-RA	AGAP010866-RA
CUST_4439_PI422575199	0.00116968	0.0187904	3.24353	up	26s proteasome non-atpase regulatory subunit 8	AGAP002606-RA	AGAP002606-RA
CUST_3971_PI422575199	8.23989e-05	0.00607014	3.24025	up	clipb7 protein	AGAP002270-RB	AGAP002270-RB
CUST_12625_PI422575199	0.00147921	0.0207617	3.22833	up	odorant-binding protein obpjj83a	AGAP009402-RA	AGAP009402-RA
CUST_1715_PI422575199	0.00164009	0.0215482	3.22486	up	carboxypeptidase b	AGAP006206-RB	AGAP006206-RB
CUST_11023_PI422575199	0.0069668	0.0410844	3.22215	up	clipb14	AGAP010833-RA	AGAP010833-RA
CUST_11601_PI422575199	0.00102322	0.0175122	3.21999	up	ge- isoform a	AGAP008324-RA	AGAP008324-RA
CUST_9509_PI422575199	9.70902e-05	0.00648814	3.21852	up	isoform b	AGAP010878-RA	AGAP010878-RA
CUST_6692_PI422575199	0.00461861	0.034014	3.2081	up	AGAP004217-PA [Anopheles gambiae str. PEST]	AGAP004217-RA	AGAP004217-RA
DETOX_376_PI422610884	0.00734829	0.0422485	3.20428	up	CYP4H17 - Cytochrome P450 monooxygenase; target probed by LSTM-AGAM-DETOX V3 probe agam-detox-1F14	CYP4H17	AGAP008358-RA
CUST_1313_PI422575199	0.00497383	0.0350588	3.19969	up	upf0553 protein c9orf64 homolog	AGAP005844-RA	AGAP005844-RA
CUST_9770_PI422575199	0.00291438	0.0275049	3.1844	up	importin 9 (ran-binding protein 9)	AGAP011156-RA	AGAP011156-RA
CUST_889_PI422575199	0.000198084	0.00851508	3.18309	up	5 nucleotidase	AGAP005457-RA	AGAP005457-RA
CUST_9539_PI422575199	0.00643831	0.0393753	3.17397	up	single stranded dna binding protein	AGAP010909-RA	AGAP010909-RA
CUST_1527_PI422575199	0.0018225	0.022802	3.17292	up	cop-coated vesicle membrane protein p24	AGAP006043-RA	AGAP006043-RA
CUST_11288_PI422575199	0.000638193	0.013997	3.17239	up	AGAP007993-PA [Anopheles gambiae str. PEST]	AGAP007993-RA	AGAP007993-RA
CUST_1464_PI422575199	0.00453425	0.0336176	3.17091	up	fatty acyl- reductase 1	AGAP005985-RA	AGAP005985-RA
CUST_3409_PI422575199	0.00530713	0.035982	3.16957	up	cg7914 cg7914-pa	AGAP001815-RA	AGAP001815-RA
CUST_8440_PI422575199	0.00211041	0.0240387	3.16569	up	cytochrome p450	AGAP001076-RA	AGAP001076-RA
CUST_12086_PI422575199	0.00614615	0.0386785	3.14116	up	AGAP008853-PA [Anopheles gambiae str. PEST]	AGAP008853-RA	AGAP008853-RA
CUST_6494_PI422575199	0.00591717	0.0380983	3.13437	up	cystinosin homolog	AGAP004115-RA	AGAP004115-RA
CUST_9350_PI422575199	0.0106025	0.0496951	3.12809	up	sister chromatid cohesion protein dcc1-like	AGAP010703-RA	AGAP010703-RA
CUST_6308_PI422575199	0.0103662	0.0490677	3.12682	up	coagulation factor xi	AGAP003960-RA	AGAP003960-RA
CUST_13252_PI422575199	0.00685503	0.0407086	3.11982	up	AGAP010027-PA [Anopheles gambiae str. PEST]	AGAP010027-RA	AGAP010027-RA
CUST_5304_PI422575199	0.000381669	0.0111707	3.11934	up	elongation of very long chain fatty acids protein 4	AGAP003197-RA	AGAP003197-RA
DETOX_628_PI422610884	0.00961949	0.0471663	3.11647	up	GSTE6 - Glutathion S-transferase; target probed by LSTM-AGAM-DETOX V3 probe agam-detox-1N24	GSTE6	AGAP009191-RA
CUST_10716_PI422575199	0.00872301	0.0453448	3.11401	up	rough deal	AGAP012160-RA	AGAP012160-RA
CUST_7725_PI422575199	0.00406933	0.0321776	3.10257	up	short-chain dehydrogenase	AGAP000564-RA	AGAP000564-RA
DETOX_442_PI422610884	0.000356297	0.0108491	3.08419	up	CYP6M3 - Cytochrome P450 monooxygenase; target probed by LSTM-AGAM-DETOX V3 probe agam-detox-1F17	CYP6M3	AGAP008213-RA
CUST_11497_PI422575199	0.000326904	0.0104325	3.07242	up	cytochrome p450	AGAP008213-RA	AGAP008213-RA
CUST_5305_PI422575199	6.71233e-05	0.0055566	3.07042	up	elongase	AGAP013219-RA	AGAP013219-RA
CUST_13920_PI422575199	1.16244e-05	0.00365743	3.06603	up	isoform c	AGAP012814-RA	AGAP012814-RA
CUST_1074_PI422575199	0.00106377	0.0178266	3.06582	up	diptericin b	AGAP005620-RA	AGAP005620-RA
CUST_7896_PI422575199	0.00210409	0.0240387	3.0648	up	cytochrome p450	AGAP013490-RA	AGAP013490-RA
CUST_11812_PI422575199	0.00763779	0.0428531	3.06042	up	mothers against dpp	AGAP008551-RA	AGAP008551-RA
CUST_5010_PI422575199	0.00488056	0.0349382	3.05717	up	carbonic anhydrase	AGAP002992-RC	AGAP002992-RC
CUST_6741_PI422575199	0.00137994	0.0201408	3.05717	up	acetyl-coa synthetase	AGAP001473-RA	AGAP001473-RA
CUST_5718_PI422575199	0.00404081	0.0320067	3.05682	up	odorant-binding protein	AGAP003530-RA	AGAP003530-RA
CUST_9490_PI422575199	0.0063485	0.039158	3.04833	up	sodium shloride dependent amino acid transporter	AGAP010858-RA	AGAP010858-RA
CUST_8438_PI422575199	0.00169076	0.0217978	3.04427	up	cytochrome p450	AGAP001076-RB	AGAP001076-RB
CUST_1942_PI422575199	9.143e-05	0.00629153	3.03452	up	lupus la ribonucleoprotein	AGAP006460-RA	AGAP006460-RA
CUST_6037_PI422575199	0.00255935	0.0261887	3.03049	up	ensangg00000024879ensangg00000024879	AGAP003743-RA	AGAP003743-RA
CUST_8439_PI422575199	0.00287242	0.0273812	3.02884	up	cytochrome p450	AGAP001076-RC	AGAP001076-RC
DETOX_385_PI422610884	0.00154453	0.0210907	3.02796	up	CYP4H24 - Cytochrome P450 monooxygenase	CYP4H24	AGAP000088-RA
CUST_8484_PI422575199	0.00334791	0.0293862	3.02791	up	lipid storage droplets surface binding protein 2	AGAP000167-RA	AGAP000167-RA
CUST_12306_PI422575199	0.00328358	0.0292731	3.02601	up	hypothetical conserved protein	AGAP009073-RA	AGAP009073-RA
CUST_11690_PI422575199	0.00221049	0.0243845	3.0195	up	swi snf-related matrix-associated actin-dependent regulator of chromatin subfamily a-like protein 1-like	AGAP008426-RA	AGAP008426-RA
CUST_10058_PI422575199	0.00108456	0.017951	3.01705	up	shc transforming protein	AGAP011463-RA	AGAP011463-RA
CUST_2530_PI422575199	0.00095297	0.0168224	3.00946	up	traf-interacting protein	AGAP007004-RA	AGAP007004-RA
CUST_2074_PI422575199	0.0101621	0.0485982	2.99405	up	hexamerin a	AGAP005766-RA	AGAP005766-RA
CUST_11020_PI422575199	0.00983782	0.0475898	2.99309	up	clipa6 protein	AGAP011789-RA	AGAP011789-RA
CUST_627_PI422575199	0.00545511	0.0363324	2.99154	up	ribosomal rna small subunit methyltransferase b	AGAP005221-RA	AGAP005221-RA
DETOX_361_PI422610884	0.00170634	0.0219216	2.99144	up	CYP4G16 - Cytochrome P450 monooxygenase	CYP4G16	AGAP001076-RA
CUST_5355_PI422575199	0.000402288	0.011332	2.98865	up	clipb6 protein	AGAP003252-RA	AGAP003252-RA
CUST_4591_PI422575199	0.00722137	0.041836	2.9826	up	nnp-1 protein (novel nuclear protein 1)	AGAP002684-RA	AGAP002684-RA
CUST_6026_PI422575199	0.0105193	0.0493892	2.961	up	regulator of chromosome condensation	AGAP003742-RB	AGAP003742-RB
CUST_7754_PI422575199	0.00870928	0.0453448	2.95881	up	AGAP013348-PA [Anopheles gambiae str. PEST]	AGAP013348-RA	AGAP013348-RA
CUST_11732_PI422575199	5.28388e-05	0.00504236	2.94997	up	fatty acid synthase	AGAP008468-RA	AGAP008468-RA
CUST_9934_PI422575199	0.000237012	0.00909235	2.94939	up	sterol regulatory element-binding protein cleavage-activating protein	AGAP011336-RA	AGAP011336-RA
CUST_5020_PI422575199	0.00233935	0.0249104	2.94733	up	thiamine transporter 1	AGAP012955-RA	AGAP012955-RA
DETOX_568_PI422610884	0.00224157	0.0245364	2.94441	up	GSTD1_3 - Glutathion S-transferase	GSTD1_3	AGAP004164-RD
CUST_11609_PI422575199	0.0100363	0.0482109	2.94332	up	cg9273	AGAP008332-RA	AGAP008332-RA
CUST_2565_PI422575199	0.0104665	0.0492884	2.93863	up	AGAP007039-PA [Anopheles gambiae str. PEST]	AGAP007039-RA	AGAP007039-RA
DETOX_570_PI422610884	0.00124257	0.0193137	2.93806	up	GSTD1_3 - Glutathion S-transferase	GSTD1_3	AGAP004164-RD
CUST_2269_PI422575199	0.00534206	0.036085	2.93712	up	poils au dos	AGAP006758-RA	AGAP006758-RA
CUST_291_PI422575199	0.000106533	0.00680989	2.92831	up	sodium chloride dependent transporter	AGAP004932-RA	AGAP004932-RA
CUST_5009_PI422575199	0.0052151	0.0358879	2.92741	up	carbonic anhydrase	AGAP002992-RA	AGAP002992-RA
DETOX_569_PI422610884	0.00140547	0.0202808	2.92521	up	GSTD1_3 - Glutathion S-transferase	GSTD1_3	AGAP004164-RD
CUST_2812_PI422575199	0.00218962	0.0243533	2.91875	up	egf repeat	AGAP007256-RA	AGAP007256-RA
CUST_6352_PI422575199	0.00105885	0.0177712	2.90917	up	AGAP013303-PA [Anopheles gambiae str. PEST]	AGAP013303-RA	AGAP013303-RA
CUST_3467_PI422575199	0.00330993	0.029318	2.90725	up	fatty acid synthase	AGAP001899-RA	AGAP001899-RA
CUST_4293_PI422575199	1.10251e-05	0.00365743	2.89946	up	phosphatase 4	AGAP002501-RA	AGAP002501-RA
CUST_11153_PI422575199	0.00219325	0.0243533	2.89475	up	lysyl-trna synthetase	AGAP007858-RA	AGAP007858-RA
CUST_5302_PI422575199	0.00204108	0.0238917	2.89314	up	elongation of very long chain fatty acids protein 4	AGAP003195-RA	AGAP003195-RA
CUST_2716_PI422575199	0.00149987	0.0208136	2.88569	up	serpin 7 inhibitory serine protease inhibitor	AGAP007693-RA	AGAP007693-RA
CUST_10297_PI422575199	0.00342877	0.029692	2.87762	up	pantothenate kinase	AGAP011715-RA	AGAP011715-RA
CUST_6467_PI422575199	0.00355802	0.0299751	2.87541	up	transmembrane and ubiquitin-like domain-containing protein 2	AGAP004089-RB	AGAP004089-RB
CUST_4592_PI422575199	0.00842469	0.0446324	2.87188	up	nnp-1 protein (novel nuclear protein 1)	AGAP002684-RB	AGAP002684-RB
CUST_12837_PI422575199	0.00871223	0.0453448	2.8691	up	transducin -like 3	AGAP009615-RA	AGAP009615-RA
CUST_13827_PI422575199	0.000194623	0.00850315	2.86671	up	anopheles gambiae pest agap012708-pa	AGAP012708-RA	AGAP012708-RA
CUST_8607_PI422575199	0.000699433	0.0143137	2.86309	up	AGAP000268-PA [Anopheles gambiae str. PEST]	AGAP000268-RA	AGAP000268-RA
CUST_10472_PI422575199	1.30355e-05	0.00365743	2.86289	up	cub domain serine protease	AGAP011908-RA	AGAP011908-RA
CUST_2469_PI422575199	0.00142309	0.0203575	2.86059	up	rad54 homolog b	AGAP006945-RA	AGAP006945-RA
CUST_12220_PI422575199	0.000470663	0.0121805	2.85005	up	udp-n-acetylglucosamine: polypeptide-n-acetylglucosaminyl	AGAP008985-RA	AGAP008985-RA
CUST_12001_PI422575199	0.000142437	0.007751	2.84585	up	coiled-coil domain-containing protein 49	AGAP008760-RA	AGAP008760-RA
CUST_4674_PI422575199	0.00136378	0.0200738	2.84535	up	AGAP002747-PA [Anopheles gambiae str. PEST]	AGAP002747-RA	AGAP002747-RA
CUST_1846_PI422575199	0.000782712	0.0150922	2.83859	up	alpha amylase	AGAP006371-RA	AGAP006371-RA
CUST_4644_PI422575199	0.00130856	0.0194692	2.83441	up	AGAP013513-PA [Anopheles gambiae str. PEST]	AGAP013513-RA	AGAP013513-RA
CUST_9936_PI422575199	0.00578119	0.0375079	2.83119	up	protein o-fucosyltransferase 1	AGAP011338-RA	AGAP011338-RA
CUST_5659_PI422575199	0.000177336	0.0081205	2.82735	up	mesenchymal stem cell protein dscd75	AGAP003487-RA	AGAP003487-RA
CUST_12442_PI422575199	3.15294e-05	0.00417014	2.82346	up	serpin 16 inhibitory serine protease inhibitor	AGAP009213-RA	AGAP009213-RA
CUST_4095_PI422575199	0.007642	0.0428531	2.82128	up	hit zinc finger family protein	AGAP001270-RA	AGAP001270-RA
CUST_3972_PI422575199	0.00266435	0.026765	2.81874	up		AGAP002268-RA	AGAP002268-RA
CUST_7346_PI422575199	0.00933656	0.0466772	2.81594	up	juvenile hormone-inducible	AGAP001552-RA	AGAP001552-RA
CUST_436_PI422575199	0.000114211	0.00694728	2.80904	up	40s ribosomal protein s9	AGAP005061-RA	AGAP005061-RA
CUST_12914_PI422575199	0.00729819	0.0421138	2.80703	up	palmitoyl-protein thioesterase	AGAP009695-RA	AGAP009695-RA
CUST_7813_PI422575199	0.0033835	0.0295378	2.802	up	40s ribosomal protein s14	AGAP000655-RA	AGAP000655-RA
CUST_2521_PI422575199	0.00434704	0.0330303	2.79028	up	sphingosine kinase b	AGAP006995-RA	AGAP006995-RA
CUST_4222_PI422575199	0.0002636	0.00970646	2.78908	up	glutamate decarboxylase	AGAP002425-RA	AGAP002425-RA
CUST_12682_PI422575199	0.000222376	0.00890312	2.78782	up	atp-binding cassette sub-family g member 4	AGAP009463-RA	AGAP009463-RA
CUST_6466_PI422575199	0.00313857	0.0287702	2.78691	up	transmembrane and ubiquitin-like domain-containing protein 2	AGAP004089-RA	AGAP004089-RA
CUST_6860_PI422575199	0.000580085	0.0133058	2.78619	up	AGAP012966-PA [Anopheles gambiae str. PEST]	AGAP012966-RA	AGAP012966-RA
CUST_6634_PI422575199	0.00260327	0.0264785	2.78272	up	glutathione transferase	AGAP004164-RD	AGAP004164-RD
CUST_6890_PI422575199	0.00809799	0.0441651	2.78081	up	utp11-like u3 small nucleolar ribonucleoprotein	AGAP004336-RA	AGAP004336-RA
CUST_5735_PI422575199	0.00326973	0.029238	2.77562	up	AGAP013362-PA [Anopheles gambiae str. PEST]	AGAP013362-RA	AGAP013362-RA
CUST_7651_PI422575199	0.00386485	0.0313343	2.77547	up	dual specificity tyrosine-phosphorylation-regulated kinase	AGAP002119-RB	AGAP002119-RB
CUST_2042_PI422575199	0.000869404	0.0161419	2.7728	up	AGAP006558-PA [Anopheles gambiae str. PEST]	AGAP006558-RA	AGAP006558-RA
CUST_7604_PI422575199	0.0010168	0.0174649	2.76461	up	anubl1 protein	AGAP001757-RA	AGAP001757-RA
CUST_6049_PI422575199	0.00236925	0.0251063	2.75703	up	juvenile hormone-inducible	AGAP003765-RA	AGAP003765-RA
CUST_12101_PI422575199	0.0015499	0.0210907	2.75286	up	chromosome transmission fidelity protein 18	AGAP008869-RA	AGAP008869-RA
CUST_5140_PI422575199	0.00933073	0.0466772	2.75186	up	AGAP003075-PA [Anopheles gambiae str. PEST]	AGAP003075-RA	AGAP003075-RA
CUST_3973_PI422575199	0.000217944	0.00882597	2.74761	up	splicing factor srp54	AGAP002265-RA	AGAP002265-RA
CUST_2423_PI422575199	0.00772053	0.0431012	2.73626	up	matrix metalloproteinase	AGAP006904-RA	AGAP006904-RA
CUST_5011_PI422575199	0.00532532	0.0360368	2.73405	up	carbonic anhydrase	AGAP002992-RB	AGAP002992-RB
CUST_10363_PI422575199	0.00650194	0.039545	2.73035	up	serine protease	AGAP011780-RA	AGAP011780-RA
CUST_3530_PI422575199	0.00143239	0.0204018	2.72663	up	organic cation transporter	AGAP001202-RA	AGAP001202-RA
CUST_9356_PI422575199	0.00301835	0.0281151	2.72588	up	importin (ran-binding protein)	AGAP010711-RA	AGAP010711-RA
CUST_5234_PI422575199	0.00852964	0.0448487	2.71191	up	atp-dependent chromatin assembly factor large subunit	AGAP003137-RB	AGAP003137-RB
CUST_3974_PI422575199	0.000210081	0.00869564	2.70323	up	srp54 cg4602-pa	AGAP002265-RB	AGAP002265-RB
CUST_8288_PI422575199	0.00302478	0.0281512	2.70302	up	toll	AGAP013027-RA	AGAP013027-RA
CUST_9519_PI422575199	0.000102787	0.00673622	2.70181	up	pupal cuticle protein	AGAP010887-RA	AGAP010887-RA
CUST_12560_PI422575199	0.000649137	0.0140714	2.69924	up	novel krab box and zinc c2h2 type domain containing protein	AGAP009339-RA	AGAP009339-RA
DETOX_686_PI422610884	1.64035e-05	0.00365743	2.69606	up	NIT8503 - Nitrilase; target probed by LSTM-AGAM-DETOX V3 probe agam-detox-2B2	NIT8503	AGAP012801-RA
CUST_10773_PI422575199	1.98667e-05	0.00390593	2.6906	up	sugar transporter	AGAP012218-RA	AGAP012218-RA
CUST_8635_PI422575199	0.00282318	0.0273463	2.68615	up	serine protease	AGAP000290-RA	AGAP000290-RA
DETOX_696_PI422610884	0.00345633	0.0297232	2.67039	up	PX1 - Peroxidase; target probed by LSTM-AGAM-DETOX V3 probe agam-detox-1J1; alternative detox probe for AG_DETOX_P232	PX1	AGAP009033-RA
CUST_2654_PI422575199	0.000180722	0.00815471	2.67021	up	sarcosine dehydrogenase	AGAP007123-RA	AGAP007123-RA
DETOX_727_PI422610884	0.000918687	0.0165637	2.66869	up	PX4A - Peroxidase; target probed by LSTM-AGAM-DETOX V3 probe agam-detox-1J13	PX4A	AGAP010810-RA
CUST_9368_PI422575199	0.00947234	0.0467721	2.6648	up	b chain crystallographic studies of nucleosome core particles containing histone sin mutants	AGAP010724-RA	AGAP010724-RA
CUST_7208_PI422575199	0.00545241	0.0363324	2.66464	up	zinc finger protein 425	AGAP004575-RA	AGAP004575-RA
CUST_9776_PI422575199	0.00528047	0.0359098	2.66375	up	microtubule associated protein xmap215	AGAP011162-RA	AGAP011162-RA
CUST_4984_PI422575199	0.00568541	0.0371492	2.65398	up	blooms syndrome dna helicase	AGAP002967-RA	AGAP002967-RA
CUST_7653_PI422575199	0.00227243	0.0246983	2.65142	up	dual specificity tyrosine-phosphorylation-regulated kinase	AGAP002119-RA	AGAP002119-RA
CUST_3798_PI422575199	0.000377917	0.0111406	2.65053	up	AGAP002134-PA [Anopheles gambiae str. PEST]	AGAP002134-RA	AGAP002134-RA
CUST_3253_PI422575199	0.000452356	0.0120225	2.64413	up	cell division cycle protein 27-like protein	AGAP007690-RA	AGAP007690-RA
CUST_5759_PI422575199	0.000858771	0.0159973	2.63833	up	AGAP003557-PA [Anopheles gambiae str. PEST]	AGAP003557-RA	AGAP003557-RA
CUST_2466_PI422575199	0.00450974	0.0335856	2.63724	up	importin beta-4	AGAP006942-RA	AGAP006942-RA
CUST_2425_PI422575199	0.00937693	0.0467361	2.63371	up	matrix metalloproteinase	AGAP006904-RC	AGAP006904-RC
DETOX_386_PI422610884	0.00065992	0.0140714	2.62803	up	CYP4H24 - Cytochrome P450 monooxygenase	CYP4H24	AGAP000088-RA
CUST_1917_PI422575199	0.000297476	0.0100137	2.60826	up		AGAP006436-RA	AGAP006436-RA
CUST_11322_PI422575199	0.000322316	0.0104059	2.60121	up	isoform b	AGAP008027-RA	AGAP008027-RA
CUST_7542_PI422575199	0.00129196	0.0194031	2.59917	up	nadh:ubiquinone reductase 23kd subunit precursor	AGAP001711-RA	AGAP001711-RA
CUST_3891_PI422575199	0.00129319	0.0194031	2.59784	up	AGAP013290-PB [Anopheles gambiae str. PEST]	AGAP013290-RB	AGAP013290-RB
CUST_11755_PI422575199	0.00616828	0.038763	2.59557	up	isoform a	AGAP008492-RA	AGAP008492-RA
CUST_12338_PI422575199	0.000280944	0.00981401	2.59312	up	AGAP009106-PA [Anopheles gambiae str. PEST]	AGAP009106-RA	AGAP009106-RA
CUST_392_PI422575199	0.00728669	0.0420915	2.5875	up	b chain crystallographic studies of nucleosome core particles containing histone sin mutants	AGAP005026-RA	AGAP005026-RA
CUST_11905_PI422575199	0.000144125	0.007751	2.58674	up	udp-glucose 4-epimerase	AGAP008664-RA	AGAP008664-RA
CUST_4243_PI422575199	0.00529734	0.0359801	2.5841	up	isopeptidase-t- isoform b	AGAP002436-RA	AGAP002436-RA
CUST_11616_PI422575199	0.00227761	0.0247059	2.57803	up	signal recognition particle 14 kda protein	AGAP008339-RA	AGAP008339-RA
CUST_5347_PI422575199	0.00811498	0.0441651	2.57752	up	dna polymerase v	AGAP003218-RA	AGAP003218-RA
CUST_6307_PI422575199	0.00661629	0.0398934	2.57444	up	cln3 battenin	AGAP003934-RA	AGAP003934-RA
CUST_1903_PI422575199	0.00878703	0.045513	2.57019	up	glycoside hydrolases	AGAP006422-RA	AGAP006422-RA
CUST_11148_PI422575199	0.00696533	0.0410844	2.56941	up	zinc finger hit domain-containing protein 1	AGAP007853-RA	AGAP007853-RA
CUST_1391_PI422575199	0.00593117	0.0381215	2.56746	up	cancer-related nucleoside-triphosphatase-like	AGAP005921-RA	AGAP005921-RA
CUST_10551_PI422575199	0.005077	0.0354456	2.55945	up	protein kinase iota	AGAP011993-RA	AGAP011993-RA
CUST_5462_PI422575199	0.00025233	0.00948564	2.55473	up	apolipoprotein a binding protein	AGAP003324-RA	AGAP003324-RA
CUST_3501_PI422575199	7.36479e-05	0.00577325	2.55393	up	dna polymerase alpha catalytic subunit	AGAP001929-RA	AGAP001929-RA
CUST_3543_PI422575199	0.000639712	0.0140025	2.55147	up	serine protease	AGAP001964-RA	AGAP001964-RA
DETOX_687_PI422610884	2.0798e-05	0.00394804	2.54641	up	NIT8503 - Nitrilase; target probed by LSTM-AGAM-DETOX V3 probe agam-detox-2B2; alternative detox probe for AG_DETOX_P229	NIT8503	AGAP012801-RA
CUST_7865_PI422575199	0.0104589	0.0492884	2.54511	up	possible mucin	AGAP000691-RA	AGAP000691-RA
DETOX_516_PI422610884	0.00206388	0.023971	2.53573	up	CYP9L3 - Cytochrome P450 monooxygenase; target probed by LSTM-AGAM-DETOX V3 probe agam-detox-1I18; alternative detox probe for AG_DETOX_P172	CYP9L3	AGAP012293-RA
CUST_10404_PI422575199	0.00495949	0.0350123	2.53064	up	trifunctional enzyme beta subunit (tp-beta)	AGAP011827-RA	AGAP011827-RA
CUST_3511_PI422575199	0.000441265	0.0119369	2.51648	up	AGAP013214-PA [Anopheles gambiae str. PEST]	AGAP013214-RA	AGAP013214-RA
CUST_4580_PI422575199	0.00623032	0.0389528	2.51509	up	psq-dna binding domain	AGAP013200-RA	AGAP013200-RA
CUST_8521_PI422575199	0.00233914	0.0249104	2.51415	up	hemolymph proteinase 8	AGAP000182-RA	AGAP000182-RA
CUST_12108_PI422575199	0.00113132	0.018453	2.49953	up	atp synthase mitochondrial f1 complex assembly factor 2	AGAP008876-RA	AGAP008876-RA
DETOX_839_PI422610884	0.00567261	0.0370875	2.49842	up	XD24352 - Xanthine dehydrogenase; target probed by LSTM-AGAM-DETOX V3 probe agam-detox-2F2	XD24352	AGAP007918-RA
CUST_5573_PI422575199	0.000344857	0.0106971	2.49697	up	prefoldin subunit 5	AGAP003416-RA	AGAP003416-RA
CUST_4637_PI422575199	0.00682164	0.040598	2.49225	up	amp dependent coa ligase	AGAP002718-RB	AGAP002718-RB
CUST_7793_PI422575199	0.00483614	0.0347759	2.48996	up	isoform a	AGAP000639-RA	AGAP000639-RA
DETOX_400_PI422610884	0.00821332	0.0443278	2.48446	up	CYP4J5 - Cytochrome P450 monooxygenase; target probed by LSTM-AGAM-DETOX V3 probe agam-detox-1C16	CYP4J5	AGAP006048-RA
CUST_487_PI422575199	0.00866463	0.0452121	2.48394	up	AGAP005101-PA [Anopheles gambiae str. PEST]	AGAP005101-RA	AGAP005101-RA
CUST_5755_PI422575199	0.000976858	0.0169669	2.482	up	uncharacterized protein c20orf116	AGAP013398-RA	AGAP013398-RA
CUST_10103_PI422575199	0.00249015	0.0258403	2.48059	up	carboxylesterase	AGAP011507-RA	AGAP011507-RA
CUST_8129_PI422575199	0.000190964	0.00843688	2.47771	up	cytochrome p450	AGAP000877-RA	AGAP000877-RA
CUST_2916_PI422575199	0.00725547	0.0419332	2.47299	up	cg30152-like protein	AGAP007363-RA	AGAP007363-RA
CUST_5590_PI422575199	0.00741101	0.0422535	2.46815	up	AGAP003423-PA [Anopheles gambiae str. PEST]	AGAP003423-RA	AGAP003423-RA
CUST_4636_PI422575199	0.00529409	0.0359801	2.45621	up	amp dependent coa ligase	AGAP002718-RA	AGAP002718-RA
CUST_6531_PI422575199	0.00945981	0.0467721	2.45282	up	relative of isoform a	AGAP001141-RB	AGAP001141-RB
CUST_6818_PI422575199	5.19968e-05	0.0050218	2.45029	up	dna replication licensing factor mcm2	AGAP004275-RA	AGAP004275-RA
CUST_5327_PI422575199	0.00278376	0.0271232	2.44895	up	mitochondrial import inner membrane translocase subunit tim22	AGAP003199-RA	AGAP003199-RA
CUST_7999_PI422575199	0.0102919	0.0488843	2.44849	up	AGAP013147-PA [Anopheles gambiae str. PEST]	AGAP013147-RA	AGAP013147-RA
CUST_5846_PI422575199	0.00430594	0.033006	2.44331	up	protein arginine n-methyltransferase 3	AGAP003593-RA	AGAP003593-RA
DETOX_364_PI422610884	0.000192751	0.00845495	2.43845	up	CYP4G17 - Cytochrome P450 monooxygenase	CYP4G17	AGAP000877-RA
CUST_13443_PI422575199	0.00203163	0.0238722	2.43505	up	dna replication licensing factor mcm6	AGAP010219-RA	AGAP010219-RA
DETOX_214_PI422610884	9.91516e-05	0.00657626	2.43458	up	CYP12F1 - Cytochrome P450 monooxygenase; target probed by LSTM-AGAM-DETOX V3 probe agam-detox-1F8	CYP12F1	AGAP008022-RA
CUST_874_PI422575199	0.00209107	0.0240321	2.42657	up	ccaat enhancer-binding protein zeta	AGAP005438-RA	AGAP005438-RA
CUST_1670_PI422575199	0.0010905	0.0180006	2.42441	up	protein phosphatase 2c gamma	AGAP006171-RA	AGAP006171-RA
DETOX_505_PI422610884	0.00141286	0.0203076	2.41803	up	CYP9K1 - Cytochrome P450 monooxygenase	CYP9K1	AGAP000818-RA
CUST_10237_PI422575199	0.00639241	0.0392888	2.41254	up	microsomal dipeptidase	AGAP011654-RA	AGAP011654-RA
CUST_6337_PI422575199	0.00845727	0.0447021	2.41203	up	nucleolar protein 6	AGAP003992-RA	AGAP003992-RA
CUST_9954_PI422575199	5.86924e-05	0.005235	2.412	up	amyloid protein-binding protein 2	AGAP011356-RA	AGAP011356-RA
CUST_12196_PI422575199	1.49206e-05	0.00365743	2.40795	up	maltase 1	AGAP008961-RA	AGAP008961-RA
CUST_2850_PI422575199	0.00356383	0.0299983	2.4059	up	af132299_1 d-importin 7 7	AGAP007299-RA	AGAP007299-RA
CUST_3646_PI422575199	0.00241322	0.0252868	2.40486	up	dihydroorotate mitochondrial	AGAP002037-RA	AGAP002037-RA
DETOX_774_PI422610884	0.00250635	0.0259318	2.40148	up	SP11644 - Serine protease; target probed by LSTM-AGAM-DETOX V3 probe agam-detox-2C4; alternative detox probe for AG_DETOX_P259	SP11644	AGAP005914-RA
CUST_13091_PI422575199	9.06646e-05	0.00629153	2.40054	up	isoform b	AGAP009864-RA	AGAP009864-RA
CUST_7981_PI422575199	4.36509e-05	0.00471172	2.40041	up	vacuolar sorting protein snf8	AGAP000771-RA	AGAP000771-RA
CUST_3121_PI422575199	0.00570609	0.037196	2.39983	up	isoform a	AGAP007570-RA	AGAP007570-RA
CUST_1078_PI422575199	0.00874306	0.0453848	2.39619	up	cytochrome oxidase biogenesis protein (oxa1 mitochondrial)	AGAP005624-RA	AGAP005624-RA
DETOX_110_PI422610884	0.00198056	0.0234958	2.39618	up	COE13O - Carboxylesterase; target probed by LSTM-AGAM-DETOX V3 probe agam-detox-1K20	COE13O	AGAP011507-RA
CUST_10324_PI422575199	0.0101743	0.0485982	2.39544	up	isoform a	AGAP011742-RA	AGAP011742-RA
CUST_4789_PI422575199	0.00542076	0.0362371	2.39489	up	dicer-1	AGAP002836-RA	AGAP002836-RA
CUST_5843_PI422575199	0.00659009	0.0398163	2.38994	up	atp synthase delta chain	AGAP003599-RA	AGAP003599-RA
CUST_12149_PI422575199	0.00158251	0.0212222	2.38972	up	gamma glutamyl transpeptidases	AGAP008915-RA	AGAP008915-RA
CUST_10189_PI422575199	0.00389909	0.0313579	2.38754	up	AGAP011604-PA [Anopheles gambiae str. PEST]	AGAP011604-RA	AGAP011604-RA
CUST_7472_PI422575199	0.00608423	0.0385499	2.3869	up	lipase 3	AGAP001652-RA	AGAP001652-RA
CUST_4981_PI422575199	0.000129205	0.00758983	2.38213	up	proprotein convertase subtilisin kexin type furin	AGAP001330-RA	AGAP001330-RA
CUST_8850_PI422575199	0.000739632	0.014653	2.37723	up	neuropathy target esterase swiss cheese	AGAP000467-RA	AGAP000467-RA
CUST_10919_PI422575199	0.000294323	0.0100015	2.37378	up	AGAP012363-PA [Anopheles gambiae str. PEST]	AGAP012363-RA	AGAP012363-RA
CUST_4265_PI422575199	0.00642352	0.0393561	2.36328	up	brain chitinase and chia	AGAP013120-RA	AGAP013120-RA
CUST_2118_PI422575199	0.00284842	0.0273649	2.36098	up	cg7974 cg7974-pa	AGAP006620-RA	AGAP006620-RA
CUST_5399_PI422575199	0.00161586	0.0213809	2.35748	up	cathepsin d	AGAP003277-RD	AGAP003277-RD
CUST_12569_PI422575199	0.0100632	0.0482981	2.35598	up	ubiquitin carboxyl-terminal hydrolase 14	AGAP009348-RA	AGAP009348-RA
DETOX_630_PI422610884	0.00706253	0.0414049	2.34815	up	GSTE6 - Glutathion S-transferase; target probed by LSTM-AGAM-DETOX V3 probe agam-detox-1N24; alternative detox probe for AG_DETOX_P210	GSTE6	AGAP009191-RA
CUST_5923_PI422575199	0.000743325	0.014653	2.33765	up	dead box atp-dependent rna helicase	AGAP003663-RB	AGAP003663-RB
CUST_8371_PI422575199	0.00468087	0.0342435	2.33667	up	tetratricopeptide repeat protein 21b	AGAP000136-RA	AGAP000136-RA
CUST_5088_PI422575199	0.000725614	0.0145785	2.32389	up	brix domain-containing protein 1	AGAP003048-RA	AGAP003048-RA
DETOX_387_PI422610884	0.00202677	0.023866	2.318	up	CYP4H24 - Cytochrome P450 monooxygenase	CYP4H24	AGAP000088-RA
DETOX_109_PI422610884	0.00349141	0.0297733	2.31463	up	COE13O - Carboxylesterase; target probed by LSTM-AGAM-DETOX V3 probe agam-detox-1K20	COE13O	AGAP011507-RA
CUST_5396_PI422575199	0.00107503	0.0178932	2.31038	up	cathepsin d	AGAP003277-RC	AGAP003277-RC
CUST_2886_PI422575199	0.000808378	0.0154116	2.30738	up	ribosomal protein s6 kinase	AGAP007333-RA	AGAP007333-RA
CUST_6215_PI422575199	0.0012059	0.0190047	2.30492	up	replication protein a 70 kda dna-binding subunit	AGAP001421-RA	AGAP001421-RA
CUST_8750_PI422575199	0.00358363	0.0301156	2.30289	up	tether containing ubx domain for glut4	AGAP000394-RA	AGAP000394-RA
CUST_11353_PI422575199	0.00998084	0.0480494	2.30267	up	imaginal disc growth factor	AGAP008060-RA	AGAP008060-RA
CUST_2943_PI422575199	0.00539486	0.0362297	2.30041	up		AGAP007388-RA	AGAP007388-RA
CUST_5397_PI422575199	0.00142161	0.0203575	2.2969	up	cathepsin d	AGAP003277-RA	AGAP003277-RA
CUST_13588_PI422575199	0.00809607	0.0441651	2.29641	up	phosphogluconate dehydrogenase	AGAP012438-RA	AGAP012438-RA
CUST_1923_PI422575199	0.00524497	0.0358879	2.29346	up	gtp cyclohydrolase i	AGAP006441-RA	AGAP006441-RA
CUST_3771_PI422575199	0.0054476	0.0363284	2.29316	up	sidestep protein	AGAP002104-RA	AGAP002104-RA
CUST_9491_PI422575199	0.00014746	0.007751	2.28351	up	sodium shloride dependent amino acid transporter	AGAP010859-RA	AGAP010859-RA
CUST_11380_PI422575199	0.00650375	0.039545	2.28292	up	nuclear pore complex protein nup205	AGAP008090-RA	AGAP008090-RA
CUST_5398_PI422575199	0.00167672	0.0216675	2.28168	up	cathepsin d	AGAP003277-RB	AGAP003277-RB
CUST_402_PI422575199	0.00498218	0.0350727	2.27767	up		AGAP005033-RA	AGAP005033-RA
CUST_2329_PI422575199	0.00149073	0.0207759	2.2754	up	fact complex subunit spt16	AGAP006817-RA	AGAP006817-RA
CUST_11863_PI422575199	0.00527299	0.0359033	2.27113	up	phospholipase a-2-activating protein	AGAP008620-RA	AGAP008620-RA
CUST_12869_PI422575199	0.00430957	0.033006	2.26998	up	proteasome maturation protein	AGAP009647-RA	AGAP009647-RA
CUST_13691_PI422575199	0.00414819	0.0323634	2.26994	up	actin binding protein	AGAP012550-RA	AGAP012550-RA
CUST_12032_PI422575199	0.000888285	0.0163272	2.26728	up	AGAP008799-PA [Anopheles gambiae str. PEST]	AGAP008799-RA	AGAP008799-RA
CUST_9906_PI422575199	0.00693752	0.0410029	2.25339	up	gtp-binding protein	AGAP011309-RA	AGAP011309-RA
CUST_1343_PI422575199	0.00847174	0.0447216	2.25083	up	protein downstream neighbor of son-like protein	AGAP005874-RA	AGAP005874-RA
CUST_12815_PI422575199	3.84015e-05	0.00440417	2.25039	up	zinc carboxypeptidase a 1	AGAP009593-RA	AGAP009593-RA
CUST_2818_PI422575199	0.00119849	0.0189589	2.24682	up	elongation of very long chain fatty acids	AGAP007264-RA	AGAP007264-RA
CUST_9228_PI422575199	0.00751318	0.0424859	2.24291	up	lipoic acid synthetase	AGAP010568-RA	AGAP010568-RA
CUST_4699_PI422575199	0.00412658	0.0323008	2.24164	up	t-complex protein 1 subunit gamma	AGAP002759-RA	AGAP002759-RA
CUST_338_PI422575199	0.0066001	0.0398394	2.24055	up	isoform b	AGAP013107-RA	AGAP013107-RA
CUST_13919_PI422575199	0.00372121	0.0307586	2.2367	up	anopheles gambiae pest agap012813-pa	AGAP012813-RA	AGAP012813-RA
CUST_11317_PI422575199	0.000453165	0.0120225	2.23519	up	cytochrome p450	AGAP008022-RA	AGAP008022-RA
DETOX_773_PI422610884	0.0025131	0.0259318	2.2344	up	SP11644 - Serine protease; target probed by LSTM-AGAM-DETOX V3 probe agam-detox-2C4	SP11644	AGAP005914-RA
CUST_5124_PI422575199	0.00314617	0.0287702	2.23396	up	isoform a	AGAP003059-RA	AGAP003059-RA
CUST_9764_PI422575199	0.00137457	0.0201349	2.23347	up	atp-dependent rna helicase	AGAP011149-RA	AGAP011149-RA
CUST_7846_PI422575199	0.00741294	0.0422535	2.23203	up	cg14434-pa	AGAP000680-RA	AGAP000680-RA
CUST_13266_PI422575199	0.000753807	0.014794	2.23133	up	formyl-coenzyme a transferase	AGAP010040-RA	AGAP010040-RA
CUST_5128_PI422575199	0.00224416	0.0245364	2.23089	up	signal peptidase 18 kda subunit	AGAP003069-RA	AGAP003069-RA
CUST_824_PI422575199	0.00348183	0.0297733	2.22871	up	AGAP005388-PA [Anopheles gambiae str. PEST]	AGAP005388-RA	AGAP005388-RA
CUST_8972_PI422575199	0.00653429	0.0396596	2.21302	up	serine protease desc4	AGAP000572-RA	AGAP000572-RA
CUST_12655_PI422575199	0.000395311	0.0112464	2.20496	up	kynurenine formamidase	AGAP009433-RA	AGAP009433-RA
DETOX_685_PI422610884	4.13178e-05	0.00459504	2.19981	up	NIT8503 - Nitrilase; target probed by LSTM-AGAM-DETOX V3 probe agam-detox-2B2	NIT8503	AGAP012801-RA
CUST_893_PI422575199	0.0037779	0.0310408	2.19922	up	non-structural maintenance of chromosomes element 1 protein	AGAP005461-RA	AGAP005461-RA
CUST_9984_PI422575199	0.000463956	0.0121623	2.19351	up	paf acetylhydrolase 45 kda	AGAP011387-RA	AGAP011387-RA
CUST_3696_PI422575199	0.00473988	0.0344008	2.19267	up	heat shock protein cognate isoform a	AGAP002076-RA	AGAP002076-RA
CUST_8040_PI422575199	0.000658556	0.0140714	2.19265	up	mitochondrial solute carrier	AGAP000097-RA	AGAP000097-RA
CUST_4118_PI422575199	0.00695837	0.0410786	2.19256	up	eukaryotic translation initiation factor 3 subunit d	AGAP002337-RA	AGAP002337-RA
CUST_3761_PI422575199	0.000156264	0.007751	2.19212	up	alpha-amylase	AGAP002102-RA	AGAP002102-RA
CUST_12729_PI422575199	0.00285123	0.0273649	2.1902	up	piwi	AGAP009509-RA	AGAP009509-RA
CUST_1571_PI422575199	0.0104037	0.0491189	2.18471	up	adp-ribose mitochondrial	AGAP006085-RA	AGAP006085-RA
DETOX_614_PI422610884	0.000139668	0.007751	2.18234	up	GSTE1 - Glutathion S-transferase; target probed by LSTM-AGAM-DETOX V3 probe agam-detox-1D5	GSTE1	AGAP009195-RA
CUST_12547_PI422575199	0.00340193	0.0296265	2.18233	up	gtp-binding protein yptc4	AGAP009325-RA	AGAP009325-RA
DETOX_772_PI422610884	0.00304083	0.0282289	2.17987	up	SP11644 - Serine protease; target probed by LSTM-AGAM-DETOX V3 probe agam-detox-2C4	SP11644	AGAP005914-RA
CUST_6017_PI422575199	0.00211348	0.0240387	2.17513	up	phosphatidylinositol transfer protein	AGAP003733-RB	AGAP003733-RB
CUST_11862_PI422575199	0.00978414	0.0474552	2.17283	up	nucleoporin nup53	AGAP008619-RA	AGAP008619-RA
CUST_316_PI422575199	0.0091774	0.0465422	2.17216	up	dna replication licensing factor mcm4	AGAP004956-RA	AGAP004956-RA
CUST_8974_PI422575199	0.00519133	0.0358879	2.17145	up	toll	AGAP001004-RA	AGAP001004-RA
CUST_13797_PI422575199	0.0101981	0.0486487	2.16986	up	secreted protein	AGAP012674-RA	AGAP012674-RA
CUST_3674_PI422575199	0.00293485	0.0276177	2.16896	up	prolonged depolarization afterpotential is not apparent	AGAP002065-RA	AGAP002065-RA
DETOX_642_PI422610884	0.000953423	0.0168224	2.16873	up	GSTMS3 - Glutathion S-transferase; target probed by LSTM-AGAM-DETOX V3 probe agam-detox-1C10; alternative detox probe for AG_DETOX_P214	GSTMS3	AGAP009946-RA
CUST_4102_PI422575199	0.00251053	0.0259318	2.16775	up	adenylsulfate kinase	AGAP001256-RC	AGAP001256-RC
DETOX_615_PI422610884	0.00107912	0.0178932	2.16537	up	GSTE1 - Glutathion S-transferase; target probed by LSTM-AGAM-DETOX V3 probe agam-detox-1D5; alternative detox probe for AG_DETOX_P205	GSTE1	AGAP009195-RA
CUST_13908_PI422575199	5.9507e-05	0.005235	2.15985	up	anopheles gambiae pest agap012801-pa	AGAP012801-RA	AGAP012801-RA
CUST_5075_PI422575199	0.00152683	0.0209755	2.1592	up	60s acidic ribosomal protein p2	AGAP003025-RC	AGAP003025-RC
CUST_4928_PI422575199	0.000493078	0.0123565	2.1582	up	secretory carrier-associated membrane protein	AGAP002922-RA	AGAP002922-RA
CUST_11705_PI422575199	0.00749704	0.0424382	2.15589	up	AGAP008441-PA [Anopheles gambiae str. PEST]	AGAP008441-RA	AGAP008441-RA
CUST_4116_PI422575199	0.00510966	0.035651	2.15461	up	AGAP002341-PA [Anopheles gambiae str. PEST]	AGAP002341-RA	AGAP002341-RA
CUST_12894_PI422575199	0.00150858	0.02084	2.15376	up	a kinase anchor protein isoform b	AGAP009672-RA	AGAP009672-RA
CUST_626_PI422575199	0.00218606	0.0243533	2.15254	up	cancer-associatedprotein protein	AGAP005220-RA	AGAP005220-RA
CUST_12785_PI422575199	9.47868e-05	0.00645732	2.1516	up	inhibitor of kappab kinase epsilon	AGAP009565-RA	AGAP009565-RA
CUST_12568_PI422575199	0.0049802	0.0350727	2.1504	up	fk506-binding protein	AGAP009347-RA	AGAP009347-RA
CUST_10897_PI422575199	0.00465392	0.0341826	2.15018	up	enhancer of split mgamma protein	AGAP012342-RA	AGAP012342-RA
CUST_526_PI422575199	0.00153696	0.0210472	2.14499	up	isoform b	AGAP005133-RA	AGAP005133-RA
CUST_11413_PI422575199	0.00195309	0.0234958	2.14176	up	receptor-type tyrosine-protein phosphatase n2	AGAP008127-RA	AGAP008127-RA
CUST_1960_PI422575199	0.00553055	0.0365494	2.13869	up	quinone oxidoreductase	AGAP006478-RA	AGAP006478-RA
CUST_11019_PI422575199	0.00482793	0.0347527	2.13726	up	serine protease	AGAP011787-RA	AGAP011787-RA
CUST_9871_PI422575199	0.00124474	0.0193137	2.13478	up	cation-transporting atpase fly	AGAP011271-RA	AGAP011271-RA
CUST_747_PI422575199	0.00412781	0.0323008	2.13328	up	dna replication factor cdt1	AGAP005321-RA	AGAP005321-RA
CUST_8441_PI422575199	0.00490573	0.0349764	2.12817	up	cytochrome p450	AGAP001076-RD	AGAP001076-RD
CUST_12919_PI422575199	0.000232693	0.00898932	2.12807	up	alanyl-trna synthetase	AGAP009701-RA	AGAP009701-RA
CUST_2320_PI422575199	0.00525248	0.0358879	2.12709	up	2-aminoethanethiol dioxygenase	AGAP006807-RA	AGAP006807-RA
CUST_6016_PI422575199	0.00517331	0.0358879	2.12642	up	phosphatidylinositol transfer protein	AGAP003733-RA	AGAP003733-RA
CUST_6745_PI422575199	0.00387766	0.0313391	2.1252	up	igf2 mrna binding protein	AGAP001467-RA	AGAP001467-RA
CUST_9699_PI422575199	0.0105793	0.0496075	2.12412	up	dead box atp-dependent rna helicase	AGAP011084-RA	AGAP011084-RA
CUST_1539_PI422575199	0.00165683	0.0215623	2.12054	up	tonsl_drome ame: full=tonsoku-like protein	AGAP006055-RA	AGAP006055-RA
CUST_4104_PI422575199	0.0023532	0.0250084	2.11853	up	adenylsulfate kinase	AGAP001256-RB	AGAP001256-RB
DETOX_635_PI422610884	0.000175423	0.00808121	2.11446	up	GSTMS1 - Glutathion S-transferase	GSTMS1	AGAP000165-RA
CUST_7708_PI422575199	0.00208127	0.0240305	2.11281	up	serine protease snake	AGAP000315-RA	AGAP000315-RA
DETOX_215_PI422610884	0.000594255	0.0134174	2.10902	up	CYP12F1 - Cytochrome P450 monooxygenase; target probed by LSTM-AGAM-DETOX V3 probe agam-detox-1F8	CYP12F1	AGAP008022-RA
DETOX_506_PI422610884	0.00228444	0.0247556	2.10643	up	CYP9K1 - Cytochrome P450 monooxygenase	CYP9K1	AGAP000818-RA
CUST_9178_PI422575199	0.000165922	0.007751	2.10193	up	tubulin beta-3 chain	AGAP010510-RA	AGAP010510-RA
CUST_7446_PI422575199	0.00500097	0.0351376	2.10127	up	isoform b	AGAP001638-RB	AGAP001638-RB
CUST_10710_PI422575199	0.00758395	0.0427513	2.09826	up	oligopeptide transporter	AGAP012154-RA	AGAP012154-RA
CUST_8502_PI422575199	0.000198851	0.00851508	2.09803	up	microsomal glutathione s-transferase	AGAP000165-RA	AGAP000165-RA
CUST_4103_PI422575199	0.00324404	0.0292004	2.09355	up	adenylsulfate kinase	AGAP001256-RA	AGAP001256-RA
CUST_13280_PI422575199	0.00485325	0.0347879	2.09307	up	brain tumor protein	AGAP010054-RA	AGAP010054-RA
CUST_6072_PI422575199	0.000432077	0.0117461	2.09116	up	serine threonine-protein phosphatase 4 catalytic subunit	AGAP003779-RA	AGAP003779-RA
CUST_7710_PI422575199	0.00741594	0.0422535	2.09047	up	serine protease	AGAP000573-RB	AGAP000573-RB
CUST_13657_PI422575199	0.000189004	0.00839085	2.08895	up	short-chain dehydrogenase	AGAP012514-RA	AGAP012514-RA
CUST_12663_PI422575199	0.000560217	0.0130678	2.08892	up	elongation factor 2	AGAP009441-RA	AGAP009441-RA
DETOX_636_PI422610884	0.000179641	0.00813959	2.08867	up	GSTMS1 - Glutathion S-transferase	GSTMS1	AGAP000165-RA
CUST_4901_PI422575199	0.00313627	0.0287702	2.08654	up	ubiquinone biosynthesis protein coq-8	AGAP002906-RA	AGAP002906-RA
CUST_11880_PI422575199	0.0101654	0.0485982	2.08418	up	ubiquitin-activating enzyme e1	AGAP008637-RA	AGAP008637-RA
CUST_4008_PI422575199	0.00358267	0.0301156	2.08313	up	cdna sequence	AGAP002286-RA	AGAP002286-RA
CUST_7929_PI422575199	0.00742767	0.0422535	2.07812	up	s-adenosyl-l-homocysteine hydrolase	AGAP000719-RA	AGAP000719-RA
CUST_10616_PI422575199	0.000473779	0.0121805	2.07793	up	pppde peptidase domain-containing protein 1	AGAP012058-RA	AGAP012058-RA
CUST_1989_PI422575199	0.00536973	0.0361694	2.07735	up	sg2 protein	AGAP006506-RA	AGAP006506-RA
CUST_9979_PI422575199	0.00346365	0.0297232	2.07567	up	frizzled	AGAP011382-RA	AGAP011382-RA
CUST_14010_PI422575199	0.00464065	0.0341079	2.07484	up	calpain b	AGAP012907-RA	AGAP012907-RA
CUST_8302_PI422575199	0.00666081	0.0400522	2.07248	up		AGAP001015-RA	AGAP001015-RA
DETOX_507_PI422610884	0.00203098	0.0238722	2.06877	up	CYP9K1 - Cytochrome P450 monooxygenase	CYP9K1	AGAP000818-RA
CUST_10283_PI422575199	0.000500481	0.0124362	2.05811	up	transmembrane protein 145-like	AGAP011701-RA	AGAP011701-RA
CUST_548_PI422575199	0.000479319	0.0121878	2.04952	up	exonuclease 3 -5 domain-like-containing protein 1	AGAP005155-RA	AGAP005155-RA
CUST_12365_PI422575199	0.00479783	0.0346388	2.0495	up	transmembrane protein 32	AGAP009134-RA	AGAP009134-RA
CUST_2101_PI422575199	0.000151798	0.007751	2.04945	up	AGAP006606-PA [Anopheles gambiae str. PEST]	AGAP006606-RA	AGAP006606-RA
CUST_10667_PI422575199	0.00279448	0.0272035	2.04864	up	ral	AGAP012108-RA	AGAP012108-RA
CUST_7447_PI422575199	0.00921397	0.046638	2.04759	up	isoform b	AGAP001638-RA	AGAP001638-RA
CUST_3057_PI422575199	0.00650463	0.039545	2.04518	up	dead box atp-dependent rna helicase	AGAP007511-RA	AGAP007511-RA
CUST_7709_PI422575199	0.00805712	0.0440488	2.04513	up	serine protease	AGAP000573-RA	AGAP000573-RA
CUST_1532_PI422575199	0.00258475	0.026399	2.04414	up	cytochrome p450	AGAP006048-RA	AGAP006048-RA
CUST_10944_PI422575199	0.00343759	0.0297093	2.04317	up	isoform a	AGAP012389-RA	AGAP012389-RA
CUST_14058_PI422575199	0.00260518	0.0264785	2.04232	up	serpin 17 inhibitory serine protease inhibitor	AGAP001376-RA	AGAP001376-RA
DETOX_634_PI422610884	0.000369897	0.0110069	2.03929	up	GSTMS1 - Glutathion S-transferase	GSTMS1	AGAP000165-RA
CUST_1402_PI422575199	0.00972106	0.0473789	2.0384	up	differentially expressed in fdcp 8-like protein	AGAP005931-RA	AGAP005931-RA
CUST_8773_PI422575199	0.00948475	0.0467721	2.03805	up	hydroxyisourate hydrolase	AGAP000415-RA	AGAP000415-RA
CUST_1026_PI422575199	0.000809076	0.0154116	2.03725	up	aspartyl-trna synthetase	AGAP005576-RA	AGAP005576-RA
DETOX_402_PI422610884	0.00161509	0.0213809	2.033	up	CYP4J5 - Cytochrome P450 monooxygenase; target probed by LSTM-AGAM-DETOX V3 probe agam-detox-1C16; alternative detox probe for AG_DETOX_P134	CYP4J5	AGAP006048-RA
CUST_12107_PI422575199	0.0055185	0.0365494	2.0326	up	conserved oligomeric golgi complex subunit 4	AGAP008875-RA	AGAP008875-RA
CUST_6303_PI422575199	0.000860164	0.0159973	2.03153	up	pdz and lim domain protein 1	AGAP003939-RC	AGAP003939-RC
CUST_4589_PI422575199	0.00832735	0.0444425	2.02809	up	lysine-specific demethylase 3a-like	AGAP002682-RA	AGAP002682-RA
CUST_385_PI422575199	0.00843011	0.0446324	2.02557	up	AGAP005019-PA [Anopheles gambiae str. PEST]	AGAP005019-RA	AGAP005019-RA
DETOX_344_PI422610884	0.00636617	0.0392146	2.02221	up	CYP4C36 - Cytochrome P450 monooxygenase; target probed by LSTM-AGAM-DETOX V3 probe agam-detox-1E18	CYP4C36	AGAP009241-RA
CUST_8841_PI422575199	0.00775262	0.0432078	2.02207	up	mitochondrial ornithine transporter	AGAP000448-RA	AGAP000448-RA
CUST_1335_PI422575199	0.00831214	0.044404	2.02132	up	fumarylacetoacetate hydrolase	AGAP005865-RA	AGAP005865-RA
CUST_3052_PI422575199	0.00496953	0.0350509	2.01831	up	regulator of chromosome condensation	AGAP007506-RA	AGAP007506-RA
DETOX_613_PI422610884	0.000487421	0.0123217	2.01792	up	GSTE1 - Glutathion S-transferase; target probed by LSTM-AGAM-DETOX V3 probe agam-detox-1D5	GSTE1	AGAP009195-RA
DETOX_829_PI422610884	0.000164502	0.007751	2.01464	up	TubulinB - House-keeping gene; target probed by LSTM-AGAM-DETOX V3 probe agam-detox-1B17	TubulinB	AGAP010510-RA
CUST_1870_PI422575199	0.00467488	0.0342435	2.01294	up	AGAP006393-PA [Anopheles gambiae str. PEST]	AGAP006393-RA	AGAP006393-RA
DETOX_548_PI422610884	0.00565623	0.0370494	2.0121	up	GPX2B - Glutathione dependent peroxidase; target probed by LSTM-AGAM-DETOX V3 probe agam-detox-1O20	GPX2B	AGAP004247-RB
CUST_7829_PI422575199	0.00355145	0.0299628	2.00607	up	mgc85327 protein	AGAP000670-RA	AGAP000670-RA
CUST_4244_PI422575199	0.00046519	0.0121657	2.00506	up	40s ribosomal protein s8	AGAP002437-RA	AGAP002437-RA
CUST_11079_PI422575199	0.00190504	0.0232953	2.00491	up	3-hydroxyacyl-coa dehyrogenase	AGAP007784-RA	AGAP007784-RA
CUST_7491_PI422575199	0.00431521	0.033006	2.00315	up		AGAP001662-RA	AGAP001662-RA
DETOX_820_PI422610884	2.59138e-05	0.00404218	2.00144	up	TRX3 - Thioredoxin; target probed by LSTM-AGAM-DETOX V3 probe agam-detox-1B7	TRX3	AGAP003338-RA
CUST_1641_PI422575199	5.73802e-05	0.005235	55.9063	down	gustatory receptor 93b	AGAP006143-RE	AGAP006143-RE
CUST_1640_PI422575199	2.62507e-05	0.00404218	54.4751	down	gustatory receptor 28b	AGAP006143-RC	AGAP006143-RC
CUST_1637_PI422575199	2.81688e-05	0.00404218	50.039	down	gustatory receptor r6	AGAP006143-RD	AGAP006143-RD
CUST_1638_PI422575199	1.45783e-05	0.00365743	49.8581	down	gustatory receptor	AGAP006143-RB	AGAP006143-RB
CUST_1646_PI422575199	0.0102666	0.0488061	45.8473	down	---NA---	AGAP006148-RA	AGAP006148-RA
CUST_1639_PI422575199	4.34136e-06	0.00304754	40.5213	down	gustatory receptor r6	AGAP006143-RA	AGAP006143-RA
CUST_1636_PI422575199	4.12056e-05	0.00459504	38.3323	down	gustatory receptor (agap006143-pf)	AGAP006143-RF	AGAP006143-RF
CUST_11713_PI422575199	0.00141085	0.0203076	25.9536	down	cuticle protein	AGAP008449-RA	AGAP008449-RA
CUST_5855_PI422575199	0.00089483	0.0163928	25.8544	down	alcohol dehydrogenase	AGAP003582-RA	AGAP003582-RA
CUST_10117_PI422575199	0.00353523	0.0299177	22.1308	down	hypothetical conserved protein	AGAP011522-RA	AGAP011522-RA
CUST_6441_PI422575199	0.000354449	0.0108491	19.892	down	AGAP004077-PA [Anopheles gambiae str. PEST]	AGAP004077-RA	AGAP004077-RA
CUST_2341_PI422575199	0.00896351	0.0460085	19.8842	down	pupal cuticle protein	AGAP006829-RA	AGAP006829-RA
CUST_11714_PI422575199	0.00319186	0.0290193	13.7717	down	AGAP008450-PA [Anopheles gambiae str. PEST]	AGAP008450-RA	AGAP008450-RA
CUST_1685_PI422575199	0.00482422	0.0347527	13.2312	down	troponin c	AGAP006181-RA	AGAP006181-RA
CUST_1798_PI422575199	8.44154e-06	0.00344227	12.5415	down	pupal cuticle protein	AGAP006283-RB	AGAP006283-RB
CUST_2623_PI422575199	0.000230159	0.00898506	12.0488	down	ring finger protein nhl-1	AGAP007095-RA	AGAP007095-RA
CUST_2073_PI422575199	0.000110866	0.00681916	11.5976	down	cysteine-rich venom	AGAP006584-RA	AGAP006584-RA
CUST_11709_PI422575199	0.0022252	0.0244995	11.4221	down	AGAP008445-PA [Anopheles gambiae str. PEST]	AGAP008445-RA	AGAP008445-RA
CUST_2067_PI422575199	0.00240163	0.0252308	10.6755	down	cysteine-rich venom	AGAP006581-RB	AGAP006581-RB
CUST_8501_PI422575199	0.000477759	0.0121805	10.5054	down	phospholipase a2	AGAP000166-RA	AGAP000166-RA
CUST_4878_PI422575199	0.00965659	0.0472339	9.90406	down	AGAP013313-PA [Anopheles gambiae str. PEST]	AGAP013313-RA	AGAP013313-RA
CUST_2969_PI422575199	0.00160202	0.0213503	9.82736	down	ctlma3 protein	AGAP007410-RA	AGAP007410-RA
CUST_7332_PI422575199	0.000215739	0.00881602	9.43901	down	juvenile hormone-inducible protein	AGAP013450-RA	AGAP013450-RA
CUST_5747_PI422575199	0.0060978	0.038595	9.3839	down	morn repeat-containing protein 4	AGAP003547-RA	AGAP003547-RA
CUST_12988_PI422575199	6.13948e-05	0.00525466	8.44225	down	zinc finger protein	AGAP009771-RA	AGAP009771-RA
CUST_2540_PI422575199	0.00258956	0.0264035	8.20326	down	AGAP007013-PA [Anopheles gambiae str. PEST]	AGAP007013-RA	AGAP007013-RA
CUST_2051_PI422575199	0.000903455	0.0164699	8.10609	down	AGAP006568-PA [Anopheles gambiae str. PEST]	AGAP006568-RA	AGAP006568-RA
CUST_13674_PI422575199	0.000122933	0.00731618	7.99733	down	anopheles gambiae pest agap012532-pa	AGAP012532-RA	AGAP012532-RA
DETOX_285_PI422610884	0.00426809	0.0328346	7.88897	down	CYP325C2 - Cytochrome P450 monooxygenase; target probed by LSTM-AGAM-DETOX V3 probe agam-detox-1G9; alternative detox probe for AG_DETOX_P095	CYP325C2	AGAP002205-RA
DETOX_283_PI422610884	0.00364278	0.0304302	7.67459	down	CYP325C2 - Cytochrome P450 monooxygenase; target probed by LSTM-AGAM-DETOX V3 probe agam-detox-1G9	CYP325C2	AGAP002205-RA
CUST_5856_PI422575199	0.00433762	0.0330087	7.67175	down	alcohol dehydrogenase	AGAP003581-RA	AGAP003581-RA
CUST_13042_PI422575199	0.00906424	0.0463533	7.34555	down	cg17321 cg17321-pa	AGAP009812-RA	AGAP009812-RA
DETOX_284_PI422610884	0.00539559	0.0362297	7.04205	down	CYP325C2 - Cytochrome P450 monooxygenase; target probed by LSTM-AGAM-DETOX V3 probe agam-detox-1G9	CYP325C2	AGAP002205-RA
DETOX_281_PI422610884	0.00324943	0.0292004	6.97427	down	CYP325C1 - Cytochrome P450 monooxygenase; target probed by LSTM-AGAM-DETOX V3 probe agam-detox-1G17	CYP325C1	AGAP002207-RA
CUST_3914_PI422575199	0.0054581	0.0363324	6.86349	down	cytochrome p450	AGAP002205-RA	AGAP002205-RA
CUST_3912_PI422575199	0.00313098	0.0287507	6.8378	down	cytochrome p450	AGAP002207-RA	AGAP002207-RA
CUST_5339_PI422575199	0.00367695	0.0306459	6.75893	down	chorion peroxidase	AGAP003233-RA	AGAP003233-RA
CUST_2568_PI422575199	0.00410165	0.0322566	6.75536	down	pupal cuticle protein	AGAP007042-RA	AGAP007042-RA
CUST_5481_PI422575199	0.00846326	0.0447123	6.7264	down	---NA---	AGAP003334-RA	AGAP003334-RA
CUST_1077_PI422575199	0.00163482	0.0215046	6.67741	down	uncharacterized protein	AGAP005623-RA	AGAP005623-RA
CUST_4935_PI422575199	0.000679943	0.0142372	6.50243	down	---NA---	AGAP002936-RA	AGAP002936-RA
DETOX_280_PI422610884	0.00351438	0.02981	6.45604	down	CYP325C1 - Cytochrome P450 monooxygenase; target probed by LSTM-AGAM-DETOX V3 probe agam-detox-1G17	CYP325C1	AGAP002207-RA
CUST_8404_PI422575199	0.00409778	0.0322566	6.2264	down	troponin i	AGAP001053-RE	AGAP001053-RE
CUST_8398_PI422575199	0.00388675	0.0313391	6.12216	down	troponin i	AGAP001053-RA	AGAP001053-RA
CUST_8403_PI422575199	0.00434522	0.0330303	6.09743	down	troponin i	AGAP001053-RG	AGAP001053-RG
DETOX_286_PI422610884	0.00382088	0.0311647	6.0084	down	CYP325C3 - Cytochrome P450 monooxygenase; target probed by LSTM-AGAM-DETOX V3 probe agam-detox-1G3	CYP325C3	AGAP009696-RA
DETOX_291_PI422610884	0.000151634	0.007751	5.98504	down	CYP325D1 - Cytochrome P450 monooxygenase; target probed by LSTM-AGAM-DETOX V3 probe agam-detox-1G13; alternative detox probe for AG_DETOX_P097	CYP325D1	AGAP002206-RA
CUST_8402_PI422575199	0.00337577	0.0295212	5.96924	down	troponin i	AGAP001053-RD	AGAP001053-RD
CUST_8400_PI422575199	0.00400555	0.031796	5.93981	down	troponin i	AGAP001053-RB	AGAP001053-RB
CUST_3669_PI422575199	0.000279152	0.00981401	5.93168	down	beta-galactosidase	AGAP002058-RA	AGAP002058-RA
CUST_1872_PI422575199	0.000224347	0.00894399	5.89729	down	phospholipase plb1	AGAP006395-RA	AGAP006395-RA
DETOX_289_PI422610884	0.000493809	0.0123565	5.89583	down	CYP325D1 - Cytochrome P450 monooxygenase; target probed by LSTM-AGAM-DETOX V3 probe agam-detox-1G13	CYP325D1	AGAP002206-RA
CUST_3667_PI422575199	0.00230967	0.0248615	5.86655	down	beta-galactosidase	AGAP002055-RA	AGAP002055-RA
DETOX_282_PI422610884	0.00704052	0.0413543	5.84039	down	CYP325C1 - Cytochrome P450 monooxygenase; target probed by LSTM-AGAM-DETOX V3 probe agam-detox-1G17; alternative detox probe for AG_DETOX_P094	CYP325C1	AGAP002207-RA
CUST_3632_PI422575199	0.000308252	0.0102533	5.70549	down	AGAP013531-PA [Anopheles gambiae str. PEST]	AGAP013098-RA	AGAP013098-RA
CUST_2071_PI422575199	0.00159279	0.0212824	5.69205	down	cysteine-rich venom	AGAP006582-RC	AGAP006582-RC
CUST_3207_PI422575199	0.00551161	0.0365494	5.64632	down	cg15080 cg15080-pa	AGAP007645-RA	AGAP007645-RA
CUST_3531_PI422575199	0.000769881	0.0149572	5.50894	down	AGAP001203-PA [Anopheles gambiae str. PEST]	AGAP001203-RA	AGAP001203-RA
CUST_3913_PI422575199	8.90244e-05	0.00627861	5.48652	down	cytochrome p450	AGAP002206-RA	AGAP002206-RA
CUST_5063_PI422575199	4.32556e-05	0.00471172	5.45957	down	isoform c	AGAP003027-RA	AGAP003027-RA
CUST_9098_PI422575199	0.00351339	0.02981	5.42404	down	dorsal-ventral patterning tolloid-like protein 1	AGAP010431-RA	AGAP010431-RA
CUST_3915_PI422575199	1.66872e-05	0.00365743	5.36434	down	cytochrome p450	AGAP002204-RA	AGAP002204-RA
DETOX_287_PI422610884	0.00783122	0.0434069	5.33868	down	CYP325C3 - Cytochrome P450 monooxygenase; target probed by LSTM-AGAM-DETOX V3 probe agam-detox-1G3	CYP325C3	AGAP009696-RA
CUST_1421_PI422575199	0.0026723	0.026789	5.32772	down	guanylate cyclase	AGAP005946-RA	AGAP005946-RA
CUST_9353_PI422575199	0.00788643	0.0436008	5.31289	down	low-density lipoprotein receptor-related protein 2 isoform 5	AGAP010706-RA	AGAP010706-RA
CUST_8204_PI422575199	0.00130764	0.0194692	5.2825	down	isoform a	AGAP000107-RA	AGAP000107-RA
CUST_11460_PI422575199	0.00840877	0.0446171	5.23906	down	kda salivary protein	AGAP008174-RA	AGAP008174-RA
CUST_11226_PI422575199	0.000364256	0.0109575	5.22419	down	beat protein	AGAP007930-RA	AGAP007930-RA
CUST_1682_PI422575199	0.00304407	0.0282353	5.21047	down	troponin c	AGAP006179-RC	AGAP006179-RC
CUST_4056_PI422575199	0.0021947	0.0243533	5.20277	down	probable protein	AGAP013453-RA	AGAP013453-RA
CUST_11563_PI422575199	0.000687486	0.0142416	5.17071	down	short d7 protein	AGAP008280-RA	AGAP008280-RA
CUST_1642_PI422575199	0.000582505	0.0133058	5.1614	down	zinc metalloproteinase nas-4	AGAP006144-RA	AGAP006144-RA
CUST_12053_PI422575199	0.00804147	0.0440262	5.16004	down	AGAP008820-PA [Anopheles gambiae str. PEST]	AGAP008820-RA	AGAP008820-RA
CUST_2050_PI422575199	0.00128322	0.0194031	5.08621	down	AGAP006567-PA [Anopheles gambiae str. PEST]	AGAP006567-RA	AGAP006567-RA
CUST_13370_PI422575199	0.00322495	0.0291517	5.08062	down	AGAP010146-PA [Anopheles gambiae str. PEST]	AGAP010146-RA	AGAP010146-RA
CUST_8433_PI422575199	0.00982388	0.0475642	5.07136	down	gsg6 salivary protein	AGAP000150-RA	AGAP000150-RA
CUST_1683_PI422575199	0.00342591	0.029692	5.07117	down	troponin c	AGAP006179-RA	AGAP006179-RA
CUST_2855_PI422575199	0.00117366	0.0187904	5.01499	down	hemolymph protein	AGAP007304-RA	AGAP007304-RA
CUST_1681_PI422575199	0.00345995	0.0297232	5.00445	down	troponin c	AGAP006179-RB	AGAP006179-RB
CUST_11287_PI422575199	0.00309423	0.0285126	4.89609	down	sodium-dependent phosphate transporter	AGAP007992-RA	AGAP007992-RA
CUST_8292_PI422575199	0.00316725	0.028891	4.88953	down	AGAP001006-PA [Anopheles gambiae str. PEST]	AGAP001006-RA	AGAP001006-RA
CUST_3985_PI422575199	0.00414552	0.0323634	4.87916	down	ankyrin isoform i	AGAP002274-RA	AGAP002274-RA
CUST_2839_PI422575199	0.000136262	0.007751	4.85319	down	odorant-binding protein	AGAP007289-RB	AGAP007289-RB
CUST_3616_PI422575199	0.00214509	0.024223	4.83358	down	AGAP012959-PA [Anopheles gambiae str. PEST]	AGAP012959-RA	AGAP012959-RA
CUST_11899_PI422575199	0.00291787	0.0275049	4.82836	down	AGAP008657-PA [Anopheles gambiae str. PEST]	AGAP008657-RA	AGAP008657-RA
CUST_6235_PI422575199	0.00261178	0.0264785	4.82343	down	isoform b	AGAP003887-RB	AGAP003887-RB
DETOX_288_PI422610884	0.00142947	0.0203866	4.79396	down	CYP325C3 - Cytochrome P450 monooxygenase; target probed by LSTM-AGAM-DETOX V3 probe agam-detox-1G3; alternative detox probe for AG_DETOX_P096	CYP325C3	AGAP009696-RA
CUST_4825_PI422575199	0.00133557	0.0198175	4.79059	down	cytochrome p450	AGAP002862-RA	AGAP002862-RA
CUST_3630_PI422575199	0.00276182	0.027029	4.7637	down	AGAP013531-PA [Anopheles gambiae str. PEST]	AGAP013531-RA	AGAP013531-RA
CUST_10530_PI422575199	0.000945107	0.016819	4.75838	down	epoxide hydrolase	AGAP011970-RA	AGAP011970-RA
CUST_51_PI422575199	0.00778436	0.0432857	4.75235	down	potassium channel subfamily k member 9	AGAP004717-RB	AGAP004717-RB
CUST_1963_PI422575199	0.00475511	0.0344886	4.74371	down	---NA---	AGAP006480-RB	AGAP006480-RB
CUST_1962_PI422575199	0.00450549	0.0335856	4.73091	down	---NA---	AGAP006480-RA	AGAP006480-RA
CUST_6234_PI422575199	0.00326178	0.029238	4.66894	down	isoform b	AGAP003887-RA	AGAP003887-RA
CUST_8916_PI422575199	0.00270135	0.0268671	4.65415	down	nose resistant to fluoxetine protein 6	AGAP000520-RA	AGAP000520-RA
CUST_7767_PI422575199	0.000341987	0.0106971	4.64373	down	salivary protein sg1b	AGAP000612-RA	AGAP000612-RA
CUST_676_PI422575199	0.00502704	0.0352483	4.62315	down	ras-related protein rab-	AGAP005255-RA	AGAP005255-RA
CUST_183_PI422575199	0.00575419	0.0373989	4.58205	down	isoform a	AGAP004834-RA	AGAP004834-RA
DETOX_290_PI422610884	7.74512e-05	0.00598343	4.57498	down	CYP325D1 - Cytochrome P450 monooxygenase; target probed by LSTM-AGAM-DETOX V3 probe agam-detox-1G13	CYP325D1	AGAP002206-RA
CUST_10531_PI422575199	0.00733636	0.0422455	4.57478	down	apyrase	AGAP011971-RA	AGAP011971-RA
CUST_13510_PI422575199	0.00411525	0.0322943	4.55393	down	rab6-interacting protein 2 elks erc cast	AGAP010285-RA	AGAP010285-RA
CUST_3571_PI422575199	0.000596901	0.0134174	4.54431	down	secreted salivary gland protein	AGAP001988-RA	AGAP001988-RA
CUST_3631_PI422575199	0.000663887	0.014074	4.46362	down	AGAP013072-PA [Anopheles gambiae str. PEST]	AGAP013295-RA	AGAP013295-RA
CUST_184_PI422575199	0.00742095	0.0422535	4.4578	down	isoform a	AGAP004834-RB	AGAP004834-RB
CUST_12228_PI422575199	0.000702196	0.0143314	4.45228	down	itg-containing peptide	AGAP008993-RA	AGAP008993-RA
CUST_11706_PI422575199	0.00194299	0.0234459	4.44345	down	AGAP008442-PA [Anopheles gambiae str. PEST]	AGAP008442-RA	AGAP008442-RA
CUST_12819_PI422575199	0.00861596	0.0450775	4.41601	down	AGAP009597-PA [Anopheles gambiae str. PEST]	AGAP009597-RA	AGAP009597-RA
CUST_12222_PI422575199	0.00785616	0.0434874	4.41143	down	juvenile hormone-inducible	AGAP008987-RA	AGAP008987-RA
CUST_1902_PI422575199	0.00457207	0.0338069	4.40964	down	venom allergen	AGAP006421-RA	AGAP006421-RA
CUST_714_PI422575199	0.00630368	0.0391223	4.39979	down	isoform a	AGAP005292-RA	AGAP005292-RA
CUST_11598_PI422575199	0.000530788	0.0127906	4.35233	down	calcium calmodulin-dependent serine protein kinase membrane-associated guanylate kinase	AGAP008321-RA	AGAP008321-RA
CUST_9860_PI422575199	0.00735293	0.0422485	4.34421	down	vertebrate growth-associated protein gap-43 homolog	AGAP011250-RA	AGAP011250-RA
CUST_11237_PI422575199	0.00261139	0.0264785	4.34278	down	synaptotagmin 1	AGAP007942-RA	AGAP007942-RA
CUST_7730_PI422575199	0.00485322	0.0347879	4.32841	down	nuclear factor i	AGAP000068-RA	AGAP000068-RA
CUST_3046_PI422575199	0.00431862	0.033006	4.30702	down	transmembrane protein 35	AGAP007501-RA	AGAP007501-RA
CUST_5373_PI422575199	0.00241644	0.0252868	4.29198	down	n-myc downstream regulated	AGAP003238-RB	AGAP003238-RB
CUST_5374_PI422575199	0.00282021	0.0273463	4.26229	down	n-myc downstream regulated	AGAP003238-RA	AGAP003238-RA
CUST_4872_PI422575199	0.00231002	0.0248615	4.25252	down	chloride channel protein 2	AGAP002891-RC	AGAP002891-RC
CUST_10469_PI422575199	0.00463148	0.0340632	4.24499	down	glycoprotein endo-alpha- -mannosidase	AGAP011905-RA	AGAP011905-RA
CUST_12608_PI422575199	0.00899177	0.0461106	4.22321	down	cellular retinaldehyde-binding protein	AGAP009385-RA	AGAP009385-RA
CUST_11995_PI422575199	0.000544724	0.0129364	4.20746	down	AGAP008754-PA [Anopheles gambiae str. PEST]	AGAP008754-RA	AGAP008754-RA
CUST_5376_PI422575199	0.00274858	0.027029	4.16763	down	n-myc downstream regulated	AGAP003238-RD	AGAP003238-RD
CUST_3629_PI422575199	0.00447046	0.0335856	4.15353	down	AGAP013072-PA [Anopheles gambiae str. PEST]	AGAP013438-RA	AGAP013438-RA
CUST_5236_PI422575199	0.00169899	0.0218526	4.14707	down	isoform a	AGAP003138-RA	AGAP003138-RA
CUST_6225_PI422575199	0.00511981	0.0356993	4.14641	down	cubilin-like isoform 2	AGAP001415-RA	AGAP001415-RA
CUST_4913_PI422575199	0.00828681	0.0444021	4.12238	down	galactokinase 1	AGAP002914-RB	AGAP002914-RB
CUST_11891_PI422575199	0.0082974	0.0444021	4.11739	down	AGAP008648-PA [Anopheles gambiae str. PEST]	AGAP008648-RA	AGAP008648-RA
CUST_4310_PI422575199	8.03509e-05	0.00607014	4.11378	down	protease m1 zinc metalloprotease	AGAP002508-RA	AGAP002508-RA
CUST_4617_PI422575199	0.00253801	0.0260359	4.10164	down	AGAP002707-PA [Anopheles gambiae str. PEST]	AGAP002707-RA	AGAP002707-RA
CUST_11239_PI422575199	2.78872e-05	0.00404218	4.08085	down	extramacrochaetae protein	AGAP007944-RA	AGAP007944-RA
CUST_5375_PI422575199	0.00334391	0.0293862	4.06545	down	n-myc downstream regulated	AGAP003238-RC	AGAP003238-RC
CUST_8721_PI422575199	0.00872096	0.0453448	4.05503	down	leucine-rich transmembrane protein	AGAP000360-RA	AGAP000360-RA
CUST_13609_PI422575199	0.00137943	0.0201408	4.04583	down	m protein	AGAP012459-RA	AGAP012459-RA
CUST_4078_PI422575199	1.47766e-06	0.00298773	4.02972	down	plasma glutamate carboxypeptidase	AGAP013078-RA	AGAP013078-RA
CUST_2243_PI422575199	0.000906032	0.0164883	4.02961	down		AGAP006731-RA	AGAP006731-RA
CUST_4912_PI422575199	0.00897742	0.0460585	4.02771	down	galactokinase 1	AGAP002914-RA	AGAP002914-RA
CUST_13673_PI422575199	0.0091347	0.0464967	4.02656	down	anopheles gambiae pest agap012530-pa	AGAP012530-RA	AGAP012530-RA
CUST_6181_PI422575199	0.00862258	0.0450775	4.00151	down	proline oxidase	AGAP003860-RB	AGAP003860-RB
(+)E1A_r60_a104	0.00504539	0.0352921	3.99908	down	Control	E1A_r60_a104	E1A_r60_a104
CUST_13603_PI422575199	0.00858123	0.0450322	3.98666	down	chitooligosaccharidolytic beta-n-acetylglucosaminidase	AGAP012453-RA	AGAP012453-RA
CUST_2351_PI422575199	0.00220909	0.0243845	3.96953	down	cg13934	AGAP006838-RA	AGAP006838-RA
CUST_4233_PI422575199	0.00704637	0.0413543	3.95887	down	adipokinetic hormone 2 preprohormone	AGAP002430-RA	AGAP002430-RA
CUST_7357_PI422575199	0.00849794	0.0447666	3.95802	down	zinc finger protein	AGAP001541-RA	AGAP001541-RA
CUST_9642_PI422575199	3.78994e-05	0.00439234	3.9525	down	kda secreted salivary protein	AGAP011027-RA	AGAP011027-RA
CUST_8080_PI422575199	0.00634374	0.039158	3.93401	down	gamma glutamyl transpeptidase	AGAP000853-RA	AGAP000853-RA
CUST_9640_PI422575199	0.00596452	0.0382286	3.93343	down	alkaline nuclease	AGAP011025-RA	AGAP011025-RA
CUST_9782_PI422575199	0.00491898	0.0349764	3.93164	down	isoform a	AGAP011168-RA	AGAP011168-RA
CUST_6182_PI422575199	0.00981052	0.0475413	3.93023	down	proline oxidase	AGAP003860-RC	AGAP003860-RC
CUST_11567_PI422575199	0.00876588	0.0454604	3.91998	down	d7-related 1 protein	AGAP008284-RA	AGAP008284-RA
CUST_12755_PI422575199	0.00522452	0.0358879	3.91869	down	AGAP009535-PA [Anopheles gambiae str. PEST]	AGAP009535-RA	AGAP009535-RA
CUST_13544_PI422575199	0.00737351	0.0422535	3.90175	down	cd36 antigen	AGAP010132-RA	AGAP010132-RA
CUST_4667_PI422575199	0.000758789	0.0148388	3.89546	down	agap002751 protein	AGAP002751-RA	AGAP002751-RA
CUST_13395_PI422575199	0.00432185	0.033006	3.8936	down	acid phosphatase-like protein 2	AGAP010170-RA	AGAP010170-RA
CUST_6690_PI422575199	0.00934923	0.0466772	3.88074	down	AGAP004213-PA [Anopheles gambiae str. PEST]	AGAP004213-RA	AGAP004213-RA
CUST_562_PI422575199	0.00561943	0.0369152	3.87993	down	laminin gamma-3	AGAP005165-RA	AGAP005165-RA
CUST_4632_PI422575199	0.00314443	0.0287702	3.86931	down	cg32544 cg32544-pa	AGAP002723-RA	AGAP002723-RA
CUST_13053_PI422575199	6.91288e-06	0.00344227	3.86528	down	isoform e	AGAP009823-RA	AGAP009823-RA
CUST_3097_PI422575199	0.00196978	0.0234958	3.84094	down	AGAP007547-PA [Anopheles gambiae str. PEST]	AGAP007547-RA	AGAP007547-RA
CUST_54_PI422575199	0.000492085	0.0123565	3.8402	down	potassium channel subfamily k member 18-like	AGAP004718-RA	AGAP004718-RA
CUST_12656_PI422575199	0.00338555	0.0295378	3.83922	down	valacyclovir hydrolase	AGAP009434-RA	AGAP009434-RA
CUST_3628_PI422575199	0.00701544	0.0412877	3.82569	down	AGAP013072-PA [Anopheles gambiae str. PEST]	AGAP013072-RA	AGAP013072-RA
CUST_217_PI422575199	0.00895775	0.0460004	3.82323	down	transient receptor potential isoform e	AGAP004863-RA	AGAP004863-RA
(+)E1A_r60_3	0.0104815	0.0492934	3.81822	down	Control	E1A_r60_3	E1A_r60_3
CUST_11539_PI422575199	0.00743212	0.0422535	3.79781	down	nitric oxide synthase	AGAP008256-RA	AGAP008256-RA
CUST_7926_PI422575199	0.00725204	0.0419332	3.79442	down	isoform a	AGAP000726-RA	AGAP000726-RA
CUST_13955_PI422575199	0.00524714	0.0358879	3.77527	down	cd36 antigen	AGAP012849-RA	AGAP012849-RA
CUST_675_PI422575199	0.00869499	0.0453061	3.77486	down	dna fragmentation factor-related protein isoform a	AGAP005254-RA	AGAP005254-RA
CUST_2491_PI422575199	0.00206581	0.023971	3.76638	down	anion exchange protein slc4a2	AGAP006968-RA	AGAP006968-RA
CUST_13624_PI422575199	0.000607581	0.0135414	3.73976	down	activin receptor type	AGAP012476-RA	AGAP012476-RA
CUST_7377_PI422575199	0.00129708	0.0194033	3.72913	down	myosin light chain	AGAP001569-RB	AGAP001569-RB
CUST_2347_PI422575199	0.00428559	0.032904	3.72594	down	isoform b	AGAP006835-RA	AGAP006835-RA
CUST_9304_PI422575199	0.00821332	0.0443278	3.72573	down	gsg8 protein	AGAP010647-RA	AGAP010647-RA
CUST_7947_PI422575199	0.0100628	0.0482981	3.72312	down	AGAP000743-PA [Anopheles gambiae str. PEST]	AGAP000743-RB	AGAP000743-RB
CUST_9306_PI422575199	0.0025215	0.0259698	3.71747	down	odorant binding protein 1	AGAP010649-RA	AGAP010649-RA
CUST_6435_PI422575199	0.00881742	0.0455946	3.70199	down	glucosyl glucuronosyl transferases	AGAP013121-RB	AGAP013121-RB
DETOX_566_PI422610884	0.00923616	0.0466529	3.69992	down	GSG8 - Salivary gland protein; target probed by LSTM-AGAM-DETOX V3 probe agam-detox-1O4	GSG8	AGAP010647-RA
CUST_5978_PI422575199	0.00285372	0.0273649	3.69936	down	l-allo-threonine aldolase	AGAP003688-RA	AGAP003688-RA
CUST_11777_PI422575199	0.00159219	0.0212824	3.69288	down	lysosomal acid	AGAP008514-RA	AGAP008514-RA
CUST_13491_PI422575199	0.00947118	0.0467721	3.68256	down		AGAP010266-RA	AGAP010266-RA
CUST_2348_PI422575199	0.00484026	0.0347759	3.66737	down	isoform b	AGAP006835-RB	AGAP006835-RB
CUST_11010_PI422575199	0.00129354	0.0194031	3.66187	down	serine protease	AGAP011785-RA	AGAP011785-RA
CUST_10682_PI422575199	0.000445252	0.0119373	3.64498	down	f-box lrr-repeat protein 16	AGAP012123-RA	AGAP012123-RA
CUST_7632_PI422575199	0.00451261	0.0335856	3.63895	down	high-affinity cgmp-specific -cyclic phosphodiesterase	AGAP002927-RB	AGAP002927-RB
CUST_6348_PI422575199	0.00788316	0.0436008	3.63493	down	alpha-glucosidase	AGAP003993-RA	AGAP003993-RA
CUST_10164_PI422575199	0.0024646	0.0256234	3.6316	down	secretory phospholipase	AGAP011569-RA	AGAP011569-RA
DCP_1_4	0.000426535	0.011682	3.62012	down		DCP_1_4	DCP_1_4
CUST_1976_PI422575199	0.00058079	0.0133058	3.61311	down	---NA---	AGAP006494-RA	AGAP006494-RA
CUST_2170_PI422575199	0.000135673	0.007751	3.6119	down	AGAP006664-PA [Anopheles gambiae str. PEST]	AGAP006664-RA	AGAP006664-RA
CUST_13583_PI422575199	0.00967161	0.0472634	3.61003	down	voltage-dependent calcium channel type d subunit alpha-1	AGAP012433-RA	AGAP012433-RA
CUST_1929_PI422575199	0.00379468	0.031097	3.60603	down	arylalkylamine n-acetyltransferase	AGAP006447-RA	AGAP006447-RA
CUST_7598_PI422575199	0.00843596	0.0446324	3.60269	down	15-hydroxyprostaglandin dehydrogenase	AGAP001753-RA	AGAP001753-RA
CUST_3422_PI422575199	0.00994256	0.047949	3.59797	down	abc transporter	AGAP001858-RA	AGAP001858-RA
CUST_5817_PI422575199	0.0057003	0.037196	3.597	down	AGAP013014-PA [Anopheles gambiae str. PEST]	AGAP013014-RA	AGAP013014-RA
CUST_6625_PI422575199	0.00106553	0.017829	3.59548	down	isoform d	AGAP004160-RA	AGAP004160-RA
DETOX_567_PI422610884	0.0101923	0.0486419	3.59458	down	GSG8 - Salivary gland protein; target probed by LSTM-AGAM-DETOX V3 probe agam-detox-1O4; alternative detox probe for AG_DETOX_P189	GSG8	AGAP010647-RA
CUST_7320_PI422575199	0.00496088	0.0350123	3.57801	down	homeotic antennapedia protein	AGAP004660-RA	AGAP004660-RA
CUST_2396_PI422575199	0.00166089	0.0215641	3.54613	down	n-acetylgalactosaminyltransferase	AGAP006881-RA	AGAP006881-RA
CUST_13661_PI422575199	0.00606471	0.0385078	3.54266	down	anopheles gambiae pest agap012518-pa	AGAP012518-RA	AGAP012518-RA
CUST_12434_PI422575199	0.000852266	0.0159312	3.54187	down	p19 protein	AGAP009205-RA	AGAP009205-RA
CUST_7482_PI422575199	0.00439107	0.0331817	3.52907	down	cg31051 cg31051-pa	AGAP001661-RA	AGAP001661-RA
CUST_7319_PI422575199	0.00640183	0.0392888	3.51593	down	homeotic antennapedia protein	AGAP004660-RB	AGAP004660-RB
CUST_3830_PI422575199	0.00953158	0.046867	3.51145	down	junctophilin-1-like isoform 1	AGAP002159-RA	AGAP002159-RA
CUST_2305_PI422575199	0.00191051	0.0232953	3.49676	down	mucin-like peritrophin	AGAP006793-RA	AGAP006793-RA
CUST_11231_PI422575199	0.00218916	0.0243533	3.49433	down	isoform g	AGAP007935-RA	AGAP007935-RA
CUST_1458_PI422575199	0.000249577	0.00948564	3.49313	down	short-chain dehydrogenase	AGAP005980-RA	AGAP005980-RA
CUST_10208_PI422575199	0.0001502	0.007751	3.48901	down	transcription factor ap-2	AGAP011625-RA	AGAP011625-RA
CUST_2489_PI422575199	0.0103487	0.0490591	3.47755	down	4-aminobutyrate aminotransferase	AGAP006966-RB	AGAP006966-RB
CUST_5687_PI422575199	0.00563963	0.036997	3.4693	down	AGAP003510-PB [Anopheles gambiae str. PEST]	AGAP003510-RB	AGAP003510-RB
CUST_5986_PI422575199	0.00603009	0.0383986	3.46446	down	isoform e	AGAP003709-RA	AGAP003709-RA
CUST_1275_PI422575199	0.000747863	0.0147035	3.4596	down	casps6 protein	AGAP004920-RA	AGAP004920-RA
CUST_1874_PI422575199	0.000156122	0.007751	3.45848	down	isoform b	AGAP006398-RA	AGAP006398-RA
CUST_11258_PI422575199	0.00977927	0.0474552	3.45844	down	calcium-binding protein	AGAP007963-RA	AGAP007963-RA
CUST_9152_PI422575199	0.00282653	0.0273463	3.44782	down	dopamine beta hydroxylase	AGAP010485-RA	AGAP010485-RA
CUST_7025_PI422575199	0.00289046	0.0274818	3.44584	down	glycerol-3-phosphate dehydrogenase	AGAP004437-RC	AGAP004437-RC
CUST_6080_PI422575199	0.000938076	0.0167394	3.4365	down	juvenile hormone-inducible	AGAP003764-RA	AGAP003764-RA
CUST_5013_PI422575199	0.00971409	0.0473658	3.43556	down	pupal-specific cuticular protein cp2b	AGAP002994-RA	AGAP002994-RA
CUST_7790_PI422575199	0.008282	0.0444021	3.43451	down	sodium- and chloride-dependent neurotransmitter transporter	AGAP000637-RA	AGAP000637-RA
CUST_10501_PI422575199	0.00242505	0.0253319	3.4105	down	isoform d	AGAP011937-RA	AGAP011937-RA
(+)E1A_r60_1	0.00173228	0.0221257	3.40242	down	Control	E1A_r60_1	E1A_r60_1
CUST_5985_PI422575199	0.0105109	0.0493708	3.39715	down	isoform e	AGAP003709-RF	AGAP003709-RF
CUST_3559_PI422575199	0.0038539	0.0313109	3.39502	down	niemann-pick type c-	AGAP001956-RA	AGAP001956-RA
DCP_1_1	0.00151968	0.0209145	3.39271	down		DCP_1_1	DCP_1_1
CUST_7763_PI422575199	0.00309471	0.0285126	3.38104	down	alpha-2 adrenergic receptor	AGAP000606-RA	AGAP000606-RA
DCP_1_0	0.00198286	0.0234958	3.38084	down		DCP_1_0	DCP_1_0
(+)E1A_r60_a97	0.00420989	0.0327568	3.37434	down	Control	E1A_r60_a97	E1A_r60_a97
DCP_1_2	0.00150813	0.02084	3.35506	down		DCP_1_2	DCP_1_2
CUST_7331_PI422575199	0.00127097	0.0194031	3.34835	down	juvenile hormone-inducible protein	AGAP013239-RA	AGAP013239-RA
CUST_11808_PI422575199	0.000508748	0.0124989	3.34362	down	maltose phosphorylase	AGAP008547-RA	AGAP008547-RA
CUST_4245_PI422575199	0.00101344	0.0174402	3.34248	down	corkscrew phosphatase splice variant a	AGAP002438-RA	AGAP002438-RA
CUST_10266_PI422575199	0.00664572	0.0400489	3.34072	down	peptidylprolyl isomerase	AGAP011684-RA	AGAP011684-RA
CUST_1595_PI422575199	0.00122236	0.0191439	3.34063	down	AGAP006106-PA [Anopheles gambiae str. PEST]	AGAP006106-RA	AGAP006106-RA
CUST_3250_PI422575199	0.00742592	0.0422535	3.34025	down	oxysterol-binding protein 1a	AGAP007687-RA	AGAP007687-RA
CUST_2304_PI422575199	0.00823011	0.0443532	3.33312	down	AGAP006792-PA [Anopheles gambiae str. PEST]	AGAP006792-RA	AGAP006792-RA
CUST_8405_PI422575199	0.00459215	0.0338644	3.33029	down	troponin i	AGAP001053-RF	AGAP001053-RF
CUST_4770_PI422575199	0.00762391	0.042848	3.32716	down	protein tipe	AGAP002818-RA	AGAP002818-RA
CUST_13467_PI422575199	0.000382504	0.0111707	3.32242	down	trypsin	AGAP010243-RA	AGAP010243-RA
CUST_8660_PI422575199	0.00517839	0.0358879	3.29859	down	AGAP013049-PA [Anopheles gambiae str. PEST]	AGAP013049-RA	AGAP013049-RA
CUST_5515_PI422575199	0.00327108	0.029238	3.27735	down	isoform b	AGAP003355-RA	AGAP003355-RA
CUST_8387_PI422575199	0.00653822	0.0396616	3.27464	down	frequenin isoform c	AGAP013126-RA	AGAP013126-RA
CUST_4615_PI422575199	0.00677797	0.0405508	3.27283	down	AGAP002708-PB [Anopheles gambiae str. PEST]	AGAP002708-RB	AGAP002708-RB
CUST_5434_PI422575199	0.00026676	0.00979009	3.26755	down	insulin receptor tyrosine kinase substrate	AGAP001369-RA	AGAP001369-RA
CUST_9033_PI422575199	0.00295252	0.0277129	3.26719	down	AGAP010365-PA [Anopheles gambiae str. PEST]	AGAP010365-RA	AGAP010365-RA
CUST_8748_PI422575199	0.00811063	0.0441651	3.26074	down	---NA---	AGAP000393-RB	AGAP000393-RB
CUST_13647_PI422575199	0.00291147	0.0275049	3.25812	down	homeobox protein aristaless-like 4-like	AGAP012501-RA	AGAP012501-RA
CUST_8749_PI422575199	0.00766288	0.0429355	3.25516	down	transmembrane protein 38a	AGAP000393-RA	AGAP000393-RA
CUST_8399_PI422575199	0.00463052	0.0340632	3.2462	down	troponin i	AGAP001053-RC	AGAP001053-RC
CUST_7412_PI422575199	0.00010915	0.00680989	3.23892	down	mitochondrial 18 kda protein	AGAP001603-RA	AGAP001603-RA
CUST_7147_PI422575199	0.00527631	0.0359037	3.23227	down	isoform a	AGAP004553-RA	AGAP004553-RA
CUST_12979_PI422575199	0.00616684	0.038763	3.22944	down	AGAP009761-PA [Anopheles gambiae str. PEST]	AGAP009761-RA	AGAP009761-RA
CUST_4246_PI422575199	0.000162814	0.007751	3.22485	down	corkscrew phosphatase splice variant a	AGAP002438-RB	AGAP002438-RB
CUST_8696_PI422575199	0.000572888	0.0132789	3.21736	down		AGAP000331-RA	AGAP000331-RA
CUST_8401_PI422575199	0.00455506	0.0337037	3.21584	down	troponin i	AGAP001053-RH	AGAP001053-RH
CUST_2257_PI422575199	0.00289778	0.027504	3.20604	down	ninjurin a	AGAP006744-RA	AGAP006744-RA
CUST_9051_PI422575199	0.000477926	0.0121805	3.20356	down	oligopeptide transporter	AGAP010383-RA	AGAP010383-RA
CUST_12916_PI422575199	0.00103414	0.0176251	3.1925	down	AGAP009697-PA [Anopheles gambiae str. PEST]	AGAP009697-RA	AGAP009697-RA
CUST_11561_PI422575199	0.00484209	0.0347759	3.18176	down	long form d7 salivary protein	AGAP008278-RA	AGAP008278-RA
CUST_9102_PI422575199	0.00882076	0.0455946	3.17326	down		AGAP010435-RA	AGAP010435-RA
CUST_6887_PI422575199	0.001569	0.0211441	3.16969	down	isoform i	AGAP004335-RC	AGAP004335-RC
CUST_6888_PI422575199	0.00145084	0.0205582	3.16695	down	isoform i	AGAP004335-RB	AGAP004335-RB
CUST_635_PI422575199	0.00451573	0.0335856	3.16543	down	g-protein coupled receptor	AGAP005229-RA	AGAP005229-RA
CUST_11565_PI422575199	0.00679138	0.0405508	3.16447	down	d7-related 1 protein	AGAP008282-RA	AGAP008282-RA
CUST_6557_PI422575199	0.000926777	0.0165774	3.15994	down	cg13617 protein	AGAP001165-RA	AGAP001165-RA
DETOX_232_PI422610884	0.000916576	0.0165637	3.1588	down	CYP302A1 - Cytochrome P450 monooxygenase; target probed by LSTM-AGAM-DETOX V3 probe agam-detox-1I24	CYP302A1	AGAP005992-RA
CUST_11530_PI422575199	0.000119258	0.00713604	3.15845	down	activin receptor type	AGAP008247-RA	AGAP008247-RA
CUST_11893_PI422575199	0.00534766	0.0360992	3.14381	down	synaptotagmin isoform a	AGAP008650-RA	AGAP008650-RA
CUST_1471_PI422575199	0.00194355	0.0234459	3.13517	down	cytochrome p450	AGAP005992-RA	AGAP005992-RA
CUST_14045_PI422575199	0.000665989	0.014074	3.12626	down	casps4 protein	AGAP012945-RA	AGAP012945-RA
CUST_13309_PI422575199	0.00164449	0.0215623	3.12356	down	AGAP010082-PA [Anopheles gambiae str. PEST]	AGAP010082-RA	AGAP010082-RA
CUST_5688_PI422575199	0.00189552	0.0232953	3.12267	down	AGAP003510-PA [Anopheles gambiae str. PEST]	AGAP003510-RA	AGAP003510-RA
CUST_10307_PI422575199	0.00625749	0.0389791	3.11581	down	myosin i	AGAP011725-RA	AGAP011725-RA
CUST_3590_PI422575199	0.000408779	0.0113653	3.11341	down	scf apoptosis response protein	AGAP001975-RA	AGAP001975-RA
CUST_9879_PI422575199	0.00223292	0.0245364	3.1037	down	AGAP011280-PA [Anopheles gambiae str. PEST]	AGAP011280-RA	AGAP011280-RA
CUST_5310_PI422575199	0.0040742	0.0321776	3.10338	down	mitochondrial glutamate	AGAP003208-RA	AGAP003208-RA
CUST_8096_PI422575199	0.00440756	0.0332606	3.10102	down	mucin related isoform b	AGAP013097-RA	AGAP013097-RA
CUST_10808_PI422575199	0.00833146	0.0444425	3.08961	down	n-acetylgalactosaminyltransferase	AGAP012253-RA	AGAP012253-RA
CUST_3981_PI422575199	0.00272215	0.0270008	3.08755	down	adenylate cyclase	AGAP002262-RA	AGAP002262-RA
CUST_13205_PI422575199	0.00714654	0.0416448	3.08527	down	AGAP009981-PA [Anopheles gambiae str. PEST]	AGAP009981-RA	AGAP009981-RA
CUST_7148_PI422575199	0.00490225	0.0349764	3.08328	down	isoform a	AGAP004553-RB	AGAP004553-RB
CUST_6889_PI422575199	0.00156154	0.0211211	3.08321	down		AGAP004335-RA	AGAP004335-RA
DCP_20_5	0.00607106	0.0385259	3.07933	down		DCP_20_5	DCP_20_5
CUST_6205_PI422575199	0.00679278	0.0405508	3.07264	down	leucine-rich transmembrane protein	AGAP013059-RA	AGAP013059-RA
CUST_6917_PI422575199	0.00805761	0.0440488	3.06761	down	glutamate dehydrogenase	AGAP004362-RA	AGAP004362-RA
CUST_285_PI422575199	1.69616e-06	0.00298773	3.06447	down	casps4 protein	AGAP004922-RA	AGAP004922-RA
CUST_7519_PI422575199	0.0102189	0.0486848	3.02973	down	calcium calmodulin-dependent serine protein kinase (maguk family)	AGAP001683-RA	AGAP001683-RA
CUST_6767_PI422575199	0.000830936	0.0157735	3.02747	down	AGAP004235-PB [Anopheles gambiae str. PEST]	AGAP004235-RB	AGAP004235-RB
CUST_6320_PI422575199	0.00810197	0.0441651	3.02682	down	cg9164-pa	AGAP003962-RA	AGAP003962-RA
CUST_12166_PI422575199	0.00679662	0.0405508	3.0253	down	sodium-dependent phosphate transporter	AGAP008931-RA	AGAP008931-RA
CUST_1537_PI422575199	0.00186567	0.0231683	3.02199	down	AGAP006053-PA [Anopheles gambiae str. PEST]	AGAP006053-RA	AGAP006053-RA
CUST_6154_PI422575199	0.00739843	0.0422535	3.01346	down	poly(adp-ribose) glycohydrolase	AGAP003831-RA	AGAP003831-RA
CUST_5043_PI422575199	0.00494211	0.0349764	3.01182	down	tumor necrosis factor induced protein	AGAP002997-RC	AGAP002997-RC
CUST_1274_PI422575199	2.98502e-06	0.00298773	3.01149	down	caspase short class (agap004921-pa)	AGAP004921-RA	AGAP004921-RA
CUST_5694_PI422575199	0.00503642	0.0352742	3.00568	down	isoform k	AGAP003509-RG	AGAP003509-RG
CUST_6903_PI422575199	0.00614782	0.0386785	3.00192	down	alpha-tocopherol transfer	AGAP004339-RA	AGAP004339-RA
CUST_7306_PI422575199	0.00906436	0.0463533	3.00045	down	sarcoplasmic calcium-binding protein 2	AGAP004645-RA	AGAP004645-RA
CUST_5695_PI422575199	0.00620746	0.0388982	2.99364	down	isoform k	AGAP003509-RC	AGAP003509-RC
CUST_8321_PI422575199	0.000487945	0.0123217	2.99254	down	sugar transporter	AGAP001027-RB	AGAP001027-RB
CUST_5477_PI422575199	0.000359405	0.010871	2.99161	down	enolase-phosphatase e1	AGAP003331-RB	AGAP003331-RB
CUST_6081_PI422575199	0.000675456	0.0141998	2.987	down	juvenile hormone-inducible	AGAP003763-RA	AGAP003763-RA
CUST_3603_PI422575199	0.00236072	0.0250543	2.9771	down	mitochondrial ribosomal	AGAP001998-RA	AGAP001998-RA
DETOX_233_PI422610884	5.64464e-05	0.00522248	2.97372	down	CYP302A1 - Cytochrome P450 monooxygenase; target probed by LSTM-AGAM-DETOX V3 probe agam-detox-1I24	CYP302A1	AGAP005992-RA
CUST_1538_PI422575199	0.0100929	0.0483986	2.97163	down	protein fam69c-like	AGAP006054-RA	AGAP006054-RA
CUST_4828_PI422575199	0.0031844	0.0289873	2.96924	down	AGAP013314-PA [Anopheles gambiae str. PEST]	AGAP013314-RA	AGAP013314-RA
CUST_9641_PI422575199	0.00471742	0.0343738	2.96647	down	salivary apyrase	AGAP011026-RA	AGAP011026-RA
CUST_6309_PI422575199	0.00318527	0.0289873	2.96152	down	coagulation factor xi	AGAP013252-RA	AGAP013252-RA
CUST_593_PI422575199	1.18982e-06	0.00298773	2.95719	down	agap005195-like protein	AGAP005195-RA	AGAP005195-RA
CUST_11595_PI422575199	0.00916761	0.0465354	2.9529	down	isoform f	AGAP008318-RA	AGAP008318-RA
CUST_5689_PI422575199	0.00648846	0.039545	2.95108	down	isoform k	AGAP003509-RA	AGAP003509-RA
CUST_8795_PI422575199	0.00160823	0.0213809	2.94948	down	synaptotagmin 14	AGAP000430-RA	AGAP000430-RA
CUST_8320_PI422575199	0.000578812	0.0133058	2.93301	down	sugar transporter	AGAP001027-RC	AGAP001027-RC
CUST_11206_PI422575199	0.000131667	0.00758983	2.92968	down	AGAP007910-PA [Anopheles gambiae str. PEST]	AGAP007910-RA	AGAP007910-RA
CUST_8732_PI422575199	0.00148254	0.0207617	2.9274	down	seven in absentia	AGAP000377-RA	AGAP000377-RA
CUST_13305_PI422575199	0.00415051	0.0323634	2.92472	down	polypeptide n-acetylgalactosaminyltransferase 2	AGAP010078-RA	AGAP010078-RA
CUST_5691_PI422575199	0.00601633	0.0383554	2.90635	down	isoform a	AGAP003509-RE	AGAP003509-RE
CUST_3883_PI422575199	0.00239717	0.0252081	2.90241	down	cytochrome p450	AGAP002195-RA	AGAP002195-RA
CUST_9255_PI422575199	0.00155473	0.0210907	2.90157	down	tetraspanin isoform a	AGAP010598-RA	AGAP010598-RA
CUST_11244_PI422575199	0.00128736	0.0194031	2.89671	down	AGAP007949-PA [Anopheles gambiae str. PEST]	AGAP007949-RA	AGAP007949-RA
CUST_3337_PI422575199	0.000758054	0.0148388	2.89095	down	atp-binding cassette transporter	AGAP001777-RA	AGAP001777-RA
CUST_13293_PI422575199	0.00334909	0.0293862	2.88556	down	potassium channel beta	AGAP010067-RA	AGAP010067-RA
CUST_1506_PI422575199	0.00499496	0.0351179	2.88412	down	ras-related and estrogen-regulated growth inhibitor-like	AGAP006025-RA	AGAP006025-RA
CUST_5692_PI422575199	0.00679937	0.0405508	2.88073	down	isoform k	AGAP003509-RF	AGAP003509-RF
CUST_8322_PI422575199	0.000591665	0.0134174	2.87873	down	sugar transporter	AGAP001027-RA	AGAP001027-RA
CUST_1352_PI422575199	0.0012332	0.0192316	2.87523	down	AGAP005887-PA [Anopheles gambiae str. PEST]	AGAP005887-RA	AGAP005887-RA
CUST_12968_PI422575199	0.000686953	0.0142416	2.87345	down	uncharacterized protein kiaa0562	AGAP009750-RA	AGAP009750-RA
CUST_3666_PI422575199	0.00165173	0.0215623	2.86903	down	AGAP002053-PA [Anopheles gambiae str. PEST]	AGAP002053-RA	AGAP002053-RA
CUST_13292_PI422575199	0.00210675	0.0240387	2.86469	down	mpv17-like protein	AGAP010066-RA	AGAP010066-RA
CUST_7176_PI422575199	0.0071938	0.0417741	2.854	down	uncharacterized oxidoreductase dhs-27-like	AGAP004574-RA	AGAP004574-RA
CUST_3262_PI422575199	0.00358597	0.0301156	2.848	down	syntaxin 1a	AGAP007698-RB	AGAP007698-RB
CUST_649_PI422575199	0.00191824	0.0233368	2.84133	down	dynein light chain axonemal	AGAP005243-RA	AGAP005243-RA
CUST_7248_PI422575199	0.00861538	0.0450775	2.8407	down	isoform b	AGAP004604-RA	AGAP004604-RA
CUST_1416_PI422575199	0.00303388	0.0281882	2.83963	down	af285759_1d- core domains	AGAP005943-RA	AGAP005943-RA
CUST_5160_PI422575199	0.000227943	0.00894399	2.83854	down	rho gtpase	AGAP003092-RB	AGAP003092-RB
CUST_563_PI422575199	0.000301838	0.0100704	2.83812	down	short-chain dehydrogenase	AGAP005166-RA	AGAP005166-RA
CUST_13881_PI422575199	0.00148046	0.0207617	2.83713	down	anopheles gambiae pest agap012766-pa	AGAP012766-RA	AGAP012766-RA
CUST_958_PI422575199	0.00388811	0.0313391	2.83435	down	fmrfamide (agap005518-pa)	AGAP005518-RA	AGAP005518-RA
CUST_10613_PI422575199	0.00820489	0.0443278	2.82285	down	AGAP012055-PA [Anopheles gambiae str. PEST]	AGAP012055-RA	AGAP012055-RA
CUST_13180_PI422575199	0.0033988	0.0296265	2.82069	down	AGAP009955-PA [Anopheles gambiae str. PEST]	AGAP009955-RA	AGAP009955-RA
CUST_4858_PI422575199	0.00151442	0.0208945	2.81701	down	AGAP013202-PA [Anopheles gambiae str. PEST]	AGAP013202-RA	AGAP013202-RA
CUST_2799_PI422575199	0.00515346	0.0358431	2.81351	down	neuronal calcium sensor 2	AGAP007248-RA	AGAP007248-RA
CUST_2260_PI422575199	0.00204406	0.0238917	2.79785	down	myosin light chain kinase	AGAP006746-RA	AGAP006746-RA
CUST_7119_PI422575199	0.00802626	0.0440085	2.79239	down	potassium-dependent sodium-calcium exchanger	AGAP004518-RA	AGAP004518-RA
CUST_12018_PI422575199	2.44672e-05	0.00404218	2.78474	down	lachesin-like isoform 2	AGAP008777-RA	AGAP008777-RA
CUST_5158_PI422575199	0.000414969	0.0114506	2.784	down	rho gtpase	AGAP003092-RE	AGAP003092-RE
CUST_6208_PI422575199	0.00711704	0.0415035	2.77871	down	AGAP003877-PA [Anopheles gambiae str. PEST]	AGAP003877-RA	AGAP003877-RA
CUST_5159_PI422575199	0.000517202	0.0126542	2.77417	down	rho gtpase	AGAP003092-RA	AGAP003092-RA
CUST_3261_PI422575199	0.00624063	0.0389791	2.77185	down	syntaxin 1a	AGAP007698-RC	AGAP007698-RC
CUST_10981_PI422575199	0.00928696	0.0466772	2.76357	down	sex peptide receptor	AGAP012427-RA	AGAP012427-RA
CUST_3656_PI422575199	0.00628956	0.0390933	2.75819	down	AGAP002043-PA [Anopheles gambiae str. PEST]	AGAP002043-RA	AGAP002043-RA
CUST_8689_PI422575199	0.0106292	0.049799	2.75721	down	inhibin beta chain	AGAP000342-RA	AGAP000342-RA
CUST_11562_PI422575199	0.00158961	0.0212824	2.75287	down	d7 protein	AGAP008279-RA	AGAP008279-RA
CUST_753_PI422575199	0.00514305	0.0358159	2.75277	down	ubiquitin conjugating enzyme	AGAP005324-RA	AGAP005324-RA
CUST_752_PI422575199	0.00555407	0.0366609	2.75231	down	ubiquitin conjugating enzyme	AGAP005324-RB	AGAP005324-RB
CUST_13627_PI422575199	0.00761917	0.042848	2.73745	down	wd repeat and fyve domain-containing protein 3	AGAP012479-RA	AGAP012479-RA
CUST_9280_PI422575199	0.00238682	0.0252081	2.7341	down	x box binding protein-1	AGAP010623-RA	AGAP010623-RA
CUST_7334_PI422575199	0.00360177	0.0301792	2.72967	down	nuclease harbi1-like	AGAP013250-RA	AGAP013250-RA
CUST_5161_PI422575199	0.00177049	0.0224059	2.72653	down	rho gtpase	AGAP003092-RD	AGAP003092-RD
DCP_20_3	0.00633747	0.039158	2.72492	down		DCP_20_3	DCP_20_3
CUST_13909_PI422575199	0.00541439	0.0362371	2.71991	down	xaa-pro aminopeptidase	AGAP012802-RA	AGAP012802-RA
CUST_2739_PI422575199	0.00694058	0.0410029	2.71789	down	niemann-pick type c-	AGAP007197-RA	AGAP007197-RA
CUST_5941_PI422575199	0.000546359	0.0129364	2.71427	down	anopheles gambiae pest agap012489-pa	AGAP003677-RA	AGAP003677-RA
CUST_10072_PI422575199	0.00745554	0.0423133	2.71264	down	trypsin delta gamma	AGAP011477-RA	AGAP011477-RA
CUST_8814_PI422575199	0.0103599	0.0490591	2.71139	down	homeobox protein onecut	AGAP000061-RA	AGAP000061-RA
CUST_3884_PI422575199	0.00424843	0.0328223	2.71125	down	cytochrome p450	AGAP002195-RB	AGAP002195-RB
DETOX_709_PI422610884	0.00821814	0.044332	2.71117	down	PX13B - Peroxidase; target probed by LSTM-AGAM-DETOX V3 probe agam-detox-1J12	PX13B	AGAP008350-RA
DCP_20_1	0.0071095	0.0415035	2.70982	down		DCP_20_1	DCP_20_1
(+)E1A_r60_a20	0.00922348	0.046638	2.70304	down	Control	E1A_r60_a20	E1A_r60_a20
CUST_13445_PI422575199	0.00142825	0.0203866	2.70137	down	isoform b	AGAP010221-RA	AGAP010221-RA
CUST_3291_PI422575199	0.000689441	0.0142416	2.69904	down	chondroitin beta- -n-acetyl galactosaminyl transferase 1	AGAP007720-RA	AGAP007720-RA
CUST_10955_PI422575199	0.00451808	0.0335856	2.6893	down	alpha-amylase	AGAP012400-RA	AGAP012400-RA
CUST_13608_PI422575199	0.00334243	0.0293862	2.68356	down	anopheles gambiae pest agap012458-pa	AGAP012458-RA	AGAP012458-RA
CUST_2501_PI422575199	0.00134032	0.0198346	2.6806	down	AGAP006977-PA [Anopheles gambiae str. PEST]	AGAP006977-RA	AGAP006977-RA
CUST_1358_PI422575199	8.26994e-05	0.00607014	2.67966	down	isoform a	AGAP005891-RB	AGAP005891-RB
DETOX_62_PI422610884	0.0103367	0.0490449	2.6782	down	AGM1 - Maltase-like protein Agm1; target probed by LSTM-AGAM-DETOX V3 probe agam-detox-1O23	AGM1	AGAP012401-RA
CUST_8024_PI422575199	0.00973398	0.04739	2.67479	down	integrin beta subunit	AGAP000815-RA	AGAP000815-RA
CUST_5811_PI422575199	0.000283544	0.00981705	2.6733	down	AGAP001392-PA [Anopheles gambiae str. PEST]	AGAP001392-RA	AGAP001392-RA
CUST_9880_PI422575199	1.66273e-05	0.00365743	2.67256	down	hypothetical conserved protein	AGAP011281-RA	AGAP011281-RA
CUST_844_PI422575199	0.00144215	0.0204878	2.66849	down	isoform c	AGAP005408-RA	AGAP005408-RA
CUST_9237_PI422575199	0.000796091	0.0152966	2.66342	down	tyrosyl-dna phosphodiesterase	AGAP010579-RA	AGAP010579-RA
CUST_1037_PI422575199	0.00928772	0.0466772	2.66201	down	isoform b	AGAP005585-RC	AGAP005585-RC
CUST_3274_PI422575199	0.00294466	0.0276759	2.65984	down	AGAP007708-PA [Anopheles gambiae str. PEST]	AGAP007708-RA	AGAP007708-RA
CUST_3405_PI422575199	0.00122456	0.0191512	2.64921	down	AGAP001822-PA [Anopheles gambiae str. PEST]	AGAP001822-RA	AGAP001822-RA
DCP_20_0	0.0101684	0.0485982	2.64458	down		DCP_20_0	DCP_20_0
CUST_1613_PI422575199	1.4633e-05	0.00365743	2.62941	down	AGAP006123-PA [Anopheles gambiae str. PEST]	AGAP006123-RA	AGAP006123-RA
CUST_4456_PI422575199	0.00779425	0.043291	2.61836	down	AGAP002619-PA [Anopheles gambiae str. PEST]	AGAP002619-RA	AGAP002619-RA
CUST_13602_PI422575199	0.000155558	0.007751	2.61644	down	wd repeat and fyve domain-containing protein 3	AGAP012452-RA	AGAP012452-RA
CUST_11587_PI422575199	0.00233945	0.0249104	2.61403	down	isoform b	AGAP008310-RA	AGAP008310-RA
CUST_2834_PI422575199	0.00644096	0.0393753	2.61063	down	isoform b	AGAP007284-RA	AGAP007284-RA
CUST_1050_PI422575199	0.00415912	0.0324076	2.6103	down	ph-sensitive chloride channel	AGAP005599-RA	AGAP005599-RA
CUST_11796_PI422575199	0.0082925	0.0444021	2.59438	down	cyclin-dependent kinase 5 activator	AGAP008534-RA	AGAP008534-RA
CUST_6623_PI422575199	0.00842981	0.0446324	2.59255	down	isoform a	AGAP004161-RA	AGAP004161-RA
CUST_1692_PI422575199	0.00838062	0.0445003	2.5923	down	calcium-transporting atpase sarcoplasmic endoplasmic reticulum type (calcium pump)	AGAP006186-RB	AGAP006186-RB
CUST_10617_PI422575199	0.003071	0.0283946	2.58069	down	af134113_1wrapper protein	AGAP012059-RA	AGAP012059-RA
CUST_2097_PI422575199	9.72337e-05	0.00648814	2.57395	down	cg14949 cg14949-pa	AGAP006602-RA	AGAP006602-RA
CUST_1896_PI422575199	0.00922328	0.046638	2.56654	down	zinc metalloprotease	AGAP006415-RA	AGAP006415-RA
CUST_5133_PI422575199	0.000403687	0.0113382	2.5651	down	1-acylglycerol-3-phosphate acyltransferase	AGAP002482-RA	AGAP002482-RA
CUST_8248_PI422575199	0.00858042	0.0450322	2.56419	down	isoform b	AGAP000970-RA	AGAP000970-RA
CUST_7977_PI422575199	0.00999518	0.0480974	2.54826	down	isoform a	AGAP000778-RA	AGAP000778-RA
CUST_3402_PI422575199	0.00973626	0.04739	2.54361	down	chitin-binding protein	AGAP001819-RA	AGAP001819-RA
CUST_2458_PI422575199	0.00561564	0.0369124	2.54067	down	mitochondrial cytochrome c1	AGAP006936-RB	AGAP006936-RB
CUST_6419_PI422575199	0.00930223	0.0466772	2.53981	down	male-specific doublesex protein	AGAP004050-RA	AGAP004050-RA
CUST_6405_PI422575199	0.00700041	0.0412384	2.53481	down	g protein-coupled receptor	AGAP004034-RA	AGAP004034-RA
CUST_13446_PI422575199	0.00515684	0.0358439	2.5346	down	AGAP010222-PA [Anopheles gambiae str. PEST]	AGAP010222-RA	AGAP010222-RA
CUST_13311_PI422575199	0.0044932	0.0335856	2.53022	down	isoform a	AGAP010085-RA	AGAP010085-RA
CUST_8357_PI422575199	0.0103942	0.0491107	2.52899	down	AGAP001045-PA [Anopheles gambiae str. PEST]	AGAP001045-RA	AGAP001045-RA
CUST_1357_PI422575199	0.000379872	0.0111531	2.52349	down	isoform a	AGAP005891-RA	AGAP005891-RA
CUST_9132_PI422575199	0.00190064	0.0232953	2.523	down	AGAP010465-PA [Anopheles gambiae str. PEST]	AGAP010465-RA	AGAP010465-RA
CUST_6421_PI422575199	0.00679022	0.0405508	2.52278	down	male-specific doublesex protein	AGAP004050-RC	AGAP004050-RC
CUST_5162_PI422575199	0.00224352	0.0245364	2.51839	down	rho gtpase	AGAP003092-RC	AGAP003092-RC
DETOX_234_PI422610884	0.00130828	0.0194692	2.51255	down	CYP302A1 - Cytochrome P450 monooxygenase; target probed by LSTM-AGAM-DETOX V3 probe agam-detox-1I24; alternative detox probe for AG_DETOX_P078	CYP302A1	AGAP005992-RA
DETOX_164_PI422610884	0.00769807	0.0430232	2.50811	down	COEAE6O - Carboxylesterase; target probed by LSTM-AGAM-DETOX V3 probe agam-detox-1K12	COEAE6O	AGAP002863-RA
CUST_11238_PI422575199	0.00943892	0.0467721	2.50597	down	AGAP007943-PA [Anopheles gambiae str. PEST]	AGAP007943-RA	AGAP007943-RA
CUST_4143_PI422575199	0.00636836	0.0392146	2.49244	down	immt_drome ame: full= mitochondrial inner membrane protein	AGAP002364-RA	AGAP002364-RA
CUST_1417_PI422575199	0.00233858	0.0249104	2.49211	down	af285759_1d- core domains	AGAP005943-RB	AGAP005943-RB
CUST_5213_PI422575199	0.0020457	0.0238917	2.49174	down	single ig il-1-related receptor-like	AGAP001351-RA	AGAP001351-RA
CUST_3596_PI422575199	0.00214886	0.0242337	2.49052	down	protein neuralized	AGAP001999-RB	AGAP001999-RB
CUST_5600_PI422575199	0.00716913	0.0416748	2.48798	down	run and fyve domain containing protein 1	AGAP003431-RA	AGAP003431-RA
CUST_10742_PI422575199	0.00658421	0.039809	2.48668	down	isoform b	AGAP012186-RA	AGAP012186-RA
CUST_11731_PI422575199	0.00736402	0.0422501	2.47998	down	sodium shloride dependent amino acid transporter	AGAP008467-RA	AGAP008467-RA
CUST_380_PI422575199	0.0040969	0.0322566	2.47919	down	isoform b	AGAP005013-RA	AGAP005013-RA
CUST_13117_PI422575199	0.00854663	0.0449157	2.47505	down	amino acid transporter	AGAP009894-RA	AGAP009894-RA
CUST_7752_PI422575199	0.000203403	0.00851508	2.46737	down	AGAP000603-PA [Anopheles gambiae str. PEST]	AGAP000603-RA	AGAP000603-RA
CUST_2457_PI422575199	0.00654799	0.0396875	2.45871	down	mitochondrial cytochrome c1	AGAP006936-RA	AGAP006936-RA
CUST_12440_PI422575199	0.0015746	0.0211676	2.45794	down	serine protease	AGAP009211-RA	AGAP009211-RA
CUST_4142_PI422575199	0.00794364	0.0437735	2.45785	down	immt_drome ame: full= mitochondrial inner membrane protein	AGAP002364-RB	AGAP002364-RB
CUST_1987_PI422575199	0.000476278	0.0121805	2.45784	down	gsg2-like protein	AGAP006504-RA	AGAP006504-RA
CUST_7262_PI422575199	0.00354763	0.0299628	2.45486	down	atp-binding cassette transporter	AGAP004603-RA	AGAP004603-RA
CUST_2387_PI422575199	0.00449424	0.0335856	2.45234	down	ras-related protein rab-8a	AGAP006873-RA	AGAP006873-RA
CUST_10113_PI422575199	0.00986456	0.0476281	2.44724	down	atp-binding cassette sub-family a member	AGAP011518-RA	AGAP011518-RA
CUST_5391_PI422575199	0.00680821	0.0405619	2.44467	down		AGAP003271-RA	AGAP003271-RA
CUST_12034_PI422575199	0.000152656	0.007751	2.44087	down	gaba-a receptor interacting factor-	AGAP008801-RA	AGAP008801-RA
CUST_1076_PI422575199	0.000662032	0.0140714	2.43985	down	f-box only protein 33	AGAP005622-RA	AGAP005622-RA
CUST_9322_PI422575199	0.00814639	0.0442267	2.43492	down	mitotic protein phosphatase 1	AGAP010675-RA	AGAP010675-RA
CUST_4915_PI422575199	0.00189398	0.0232953	2.4307	down	isoform a	AGAP002916-RA	AGAP002916-RA
CUST_9951_PI422575199	7.14345e-05	0.00567694	2.42982	down	phosphomannomutase	AGAP011353-RA	AGAP011353-RA
CUST_8973_PI422575199	0.00642964	0.0393716	2.42789	down	von willebrand factor type egf and pentraxin domain-containing protein 1	AGAP000929-RA	AGAP000929-RA
CUST_214_PI422575199	0.000501907	0.0124362	2.42758	down	protease m1 zinc metalloprotease	AGAP004860-RA	AGAP004860-RA
CUST_3597_PI422575199	0.00207526	0.0240305	2.42617	down	protein neuralized	AGAP001999-RA	AGAP001999-RA
CUST_11349_PI422575199	0.00227109	0.0246983	2.42597	down	AGAP008056-PA [Anopheles gambiae str. PEST]	AGAP008056-RA	AGAP008056-RA
CUST_13878_PI422575199	1.47203e-05	0.00365743	2.41907	down	cyclin-related protein fam58a	AGAP012763-RA	AGAP012763-RA
CUST_7245_PI422575199	6.11818e-05	0.00525466	2.4169	down	pyruvate kinase	AGAP004596-RA	AGAP004596-RA
CUST_677_PI422575199	0.00436702	0.0330874	2.41644	down	juvenile hormone acid methyltransferase	AGAP005256-RA	AGAP005256-RA
CUST_13515_PI422575199	0.00746784	0.0423292	2.41592	down	wnt oncogene analog 5	AGAP010290-RA	AGAP010290-RA
CUST_11809_PI422575199	0.000965348	0.0168798	2.41473	down	maltose phosphorylase	AGAP008548-RA	AGAP008548-RA
CUST_6925_PI422575199	0.00672637	0.0403143	2.41459	down	class a rhodopsin-like g-protein coupled receptor	AGAP001499-RA	AGAP001499-RA
CUST_8312_PI422575199	0.00892687	0.045949	2.41098	down	isoform e	AGAP001023-RD	AGAP001023-RD
CUST_9431_PI422575199	0.00113927	0.0185279	2.40826	down	fatty acyl- reductase 1	AGAP010788-RA	AGAP010788-RA
CUST_13910_PI422575199	0.00905064	0.0463477	2.40655	down	fire exit	AGAP012803-RA	AGAP012803-RA
CUST_7356_PI422575199	0.000601375	0.0134646	2.40425	down	autoimmune regulator	AGAP001542-RA	AGAP001542-RA
CUST_13635_PI422575199	0.00144407	0.0204887	2.40303	down	anopheles gambiae pest agap012489-pa	AGAP012489-RA	AGAP012489-RA
CUST_8309_PI422575199	0.0101011	0.0484167	2.40221	down	isoform e	AGAP001023-RE	AGAP001023-RE
CUST_8764_PI422575199	0.0032386	0.0292004	2.4018	down	histone deacetylase	AGAP000410-RA	AGAP000410-RA
CUST_8313_PI422575199	0.00942599	0.0467721	2.39379	down	isoform e	AGAP001023-RA	AGAP001023-RA
CUST_14050_PI422575199	0.00478882	0.0345964	2.39139	down	cuticle protein	AGAP012462-RA	AGAP012462-RA
CUST_430_PI422575199	3.586e-06	0.00303707	2.38813	down	cyclin-related protein fam58a	AGAP005056-RA	AGAP005056-RA
CUST_1575_PI422575199	0.0062632	0.0389812	2.38579	down	rna binding protein fox-1 homolog 2-like	AGAP006089-RA	AGAP006089-RA
CUST_8311_PI422575199	0.0101726	0.0485982	2.38494	down	isoform e	AGAP001023-RB	AGAP001023-RB
CUST_9125_PI422575199	0.0025594	0.0261887	2.38089	down	ninjurin a	AGAP010458-RA	AGAP010458-RA
CUST_2173_PI422575199	0.000965876	0.0168798	2.38065	down	myosin binding isoform e	AGAP006665-RC	AGAP006665-RC
CUST_3586_PI422575199	0.00231881	0.0249074	2.38056	down	protein takeout	AGAP001981-RC	AGAP001981-RC
DETOX_28_PI422610884	0.000394782	0.0112464	2.37813	down	ABCC8 - ABC transporte; target probed by LSTM-AGAM-DETOX V3 probe agam-detox-1O5	ABCC8	AGAP008437-RA
CUST_3585_PI422575199	0.00198024	0.0234958	2.3781	down	protein takeout	AGAP001981-RD	AGAP001981-RD
CUST_13382_PI422575199	0.00634338	0.039158	2.37555	down	allatostatin 2 (agap010157-pa)	AGAP010157-RB	AGAP010157-RB
CUST_13518_PI422575199	0.000850892	0.0159312	2.37167	down	mitochondrial glutamate carrier protein	AGAP010293-RA	AGAP010293-RA
CUST_9258_PI422575199	0.00531757	0.0360064	2.36821	down	insulin-like peptide 3 precursor	AGAP010601-RA	AGAP010601-RA
CUST_11640_PI422575199	0.0003622	0.0109255	2.36618	down	zinc carboxypeptidase	AGAP008370-RA	AGAP008370-RA
CUST_13190_PI422575199	0.00223591	0.0245364	2.36561	down	isoform c	AGAP009965-RA	AGAP009965-RA
CUST_1311_PI422575199	0.0100092	0.0481229	2.36552	down	condensin complex	AGAP005842-RA	AGAP005842-RA
CUST_3583_PI422575199	0.00217785	0.0243533	2.3649	down	protein takeout	AGAP001981-RA	AGAP001981-RA
CUST_6490_PI422575199	0.00674163	0.0403741	2.36141	down	xaa-pro aminopeptidase	AGAP004109-RA	AGAP004109-RA
CUST_11738_PI422575199	8.72903e-05	0.00627861	2.35745	down	calcium and integrin-binding protein 1	AGAP008474-RA	AGAP008474-RA
CUST_10621_PI422575199	0.00895635	0.0460004	2.35538	down	serine threonine kinase	AGAP012063-RA	AGAP012063-RA
CUST_3584_PI422575199	0.00198466	0.0234958	2.35115	down	protein takeout	AGAP001981-RB	AGAP001981-RB
CUST_6926_PI422575199	0.010263	0.0488061	2.34897	down	class a rhodopsin-like g-protein coupled receptor	AGAP001499-RB	AGAP001499-RB
CUST_7303_PI422575199	0.00199312	0.0235623	2.34732	down	preproneuropeptide f i	AGAP004642-RA	AGAP004642-RA
CUST_13432_PI422575199	0.00438343	0.0331467	2.34206	down	short spindle 3	AGAP010208-RA	AGAP010208-RA
CUST_5340_PI422575199	2.38054e-05	0.00404218	2.33461	down	nadh dehydrogenase iron-sulfur protein mitochondrial	AGAP003231-RA	AGAP003231-RA
CUST_10057_PI422575199	0.00862563	0.0450775	2.33102	down	isoform a	AGAP011462-RA	AGAP011462-RA
CUST_8977_PI422575199	0.00631428	0.0391223	2.32987	down	oxidoreductase	AGAP010311-RA	AGAP010311-RA
CUST_9508_PI422575199	0.00162594	0.0214308	2.32945	down	sulfite reductase	AGAP010877-RA	AGAP010877-RA
CUST_13553_PI422575199	0.00963993	0.0472134	2.32484	down	oxidase peroxidase	AGAP008350-RA	AGAP008350-RA
CUST_3275_PI422575199	0.0051523	0.0358431	2.32031	down	isoform a	AGAP007709-RA	AGAP007709-RA
CUST_5608_PI422575199	0.00494725	0.0349764	2.31846	down	inhibitor of growth protein 1	AGAP001373-RA	AGAP001373-RA
CUST_10859_PI422575199	0.000543999	0.0129364	2.31499	down	muscle-specific protein 20	AGAP012304-RA	AGAP012304-RA
CUST_4999_PI422575199	0.000262603	0.00970646	2.31355	down	lethal neo43	AGAP002981-RA	AGAP002981-RA
CUST_6803_PI422575199	0.00052357	0.0126971	2.31238	down	isoform c	AGAP004258-RA	AGAP004258-RA
DETOX_661_PI422610884	0.00835776	0.0444966	2.3098	down	GSTU2 - Glutathion S-transferase; target probed by LSTM-AGAM-DETOX V3 probe agam-detox-1N19	GSTU2	AGAP003257-RA
CUST_8993_PI422575199	0.00336239	0.0294276	2.30974	down	agap010327 protein	AGAP010327-RA	AGAP010327-RA
CUST_5041_PI422575199	0.00407638	0.0321776	2.30443	down	tumor necrosis factor induced protein	AGAP002997-RB	AGAP002997-RB
CUST_13789_PI422575199	0.00344207	0.0297093	2.30209	down	c-type galactose-binding (agap010196-pa)	AGAP012666-RA	AGAP012666-RA
CUST_6460_PI422575199	0.00130313	0.0194673	2.30176	down	run domain-containing protein 1	AGAP004080-RA	AGAP004080-RA
CUST_7760_PI422575199	0.00172114	0.0220673	2.30171	down	isoform b	AGAP000595-RA	AGAP000595-RA
DETOX_29_PI422610884	0.00118611	0.0188988	2.29948	down	ABCC8 - ABC transporte; target probed by LSTM-AGAM-DETOX V3 probe agam-detox-1O5	ABCC8	AGAP008437-RA
CUST_5749_PI422575199	0.0104306	0.0491825	2.29424	down	chitobiosyldiphosphodolichol beta-mannosyltransferase	AGAP003551-RA	AGAP003551-RA
CUST_667_PI422575199	0.000150948	0.007751	2.29355	down	agap005247-like protein	AGAP005247-RA	AGAP005247-RA
CUST_3757_PI422575199	0.00598798	0.0382962	2.29343	down	cation proton antiporter	AGAP002093-RA	AGAP002093-RA
CUST_567_PI422575199	0.000410791	0.0113723	2.29225	down	ferric-chelate reductase 1 homolog	AGAP005169-RA	AGAP005169-RA
CUST_13381_PI422575199	0.00950433	0.046841	2.28967	down	allatostatin 2 (agap010157-pa)	AGAP010157-RA	AGAP010157-RA
CUST_9146_PI422575199	0.00127418	0.0194031	2.28823	down	AGAP010479-PA [Anopheles gambiae str. PEST]	AGAP010479-RA	AGAP010479-RA
CUST_9040_PI422575199	0.000392187	0.0112464	2.28562	down	sodium-dependent phosphate transporter	AGAP010372-RA	AGAP010372-RA
CUST_8339_PI422575199	0.00518972	0.0358879	2.27912	down	tyrosine-protein kinase	AGAP000015-RA	AGAP000015-RA
CUST_13682_PI422575199	0.00227061	0.0246983	2.27485	down	AGAP012540-PA [Anopheles gambiae str. PEST]	AGAP012540-RA	AGAP012540-RA
CUST_11701_PI422575199	0.000963081	0.0168798	2.27347	down	atp-dependent bile acid permease	AGAP008437-RA	AGAP008437-RA
CUST_1235_PI422575199	0.00018503	0.00831187	2.26682	down	upf0428 protein cxorf56 homolog	AGAP005769-RA	AGAP005769-RA
CUST_2590_PI422575199	0.00346123	0.0297232	2.26552	down	---NA---	AGAP007064-RC	AGAP007064-RC
CUST_7577_PI422575199	0.0090861	0.0464429	2.26509	down	AGAP001739-PA [Anopheles gambiae str. PEST]	AGAP001739-RA	AGAP001739-RA
CUST_12953_PI422575199	0.00387921	0.0313391	2.26464	down	wnt oncogene analog 4	AGAP009735-RA	AGAP009735-RA
CUST_9659_PI422575199	0.0042178	0.0327795	2.25978	down	ribonuclease p mrp	AGAP011044-RA	AGAP011044-RA
CUST_11166_PI422575199	5.32289e-05	0.00504236	2.25752	down	maintenance of ploidy protein mob1	AGAP007872-RA	AGAP007872-RA
CUST_11551_PI422575199	0.00338572	0.0295378	2.2564	down	maternal tudor protein	AGAP008268-RA	AGAP008268-RA
CUST_11170_PI422575199	0.00137525	0.0201349	2.25592	down	AGAP007876-PA [Anopheles gambiae str. PEST]	AGAP007876-RB	AGAP007876-RB
CUST_8205_PI422575199	0.00790588	0.0436379	2.25487	down	beat- isoform a	AGAP013433-RA	AGAP013433-RA
CUST_12912_PI422575199	0.00537877	0.0361982	2.24689	down	ribosomal pseudouridine synthase	AGAP009693-RA	AGAP009693-RA
CUST_13380_PI422575199	0.00547968	0.0364319	2.23939	down	atp-citrate synthase	AGAP010156-RA	AGAP010156-RA
CUST_8389_PI422575199	0.000605014	0.0135116	2.23933	down	inositol polyphosphate 1-phosphatase	AGAP001047-RB	AGAP001047-RB
CUST_998_PI422575199	0.000740881	0.014653	2.23834	down	cellular retinaldehyde binding protein	AGAP005553-RA	AGAP005553-RA
CUST_2473_PI422575199	0.00283609	0.0273556	2.23722	down	y4893_drome ame: full=tppp family protein cg4893	AGAP006948-RB	AGAP006948-RB
CUST_11086_PI422575199	0.00946498	0.0467721	2.23464	down	sodium potassium-dependent atpase beta-2 subunit	AGAP007791-RA	AGAP007791-RA
CUST_10432_PI422575199	0.00798451	0.0438889	2.2334	down	isoform c	AGAP011859-RA	AGAP011859-RA
CUST_2658_PI422575199	0.0064332	0.0393716	2.22923	down	regulator of g protein signaling	AGAP007127-RA	AGAP007127-RA
CUST_5042_PI422575199	0.00928432	0.0466772	2.22519	down	tumor necrosis factor induced protein	AGAP002997-RA	AGAP002997-RA
CUST_1804_PI422575199	0.00939504	0.0467721	2.22464	down	heparan sulfate n-deacetylase n-sulfotransferase	AGAP006328-RA	AGAP006328-RA
CUST_6571_PI422575199	0.000128781	0.00758983	2.22457	down	transmembrane protein 185b	AGAP001144-RA	AGAP001144-RA
CUST_2939_PI422575199	0.00769158	0.0430232	2.22283	down	cg11136-like protein	AGAP007384-RA	AGAP007384-RA
CUST_9103_PI422575199	0.00772376	0.0431012	2.22222	down	adenylate cyclase	AGAP010436-RA	AGAP010436-RA
CUST_2941_PI422575199	0.00092749	0.0165774	2.21372	down	lysozyme	AGAP007386-RA	AGAP007386-RA
CUST_13013_PI422575199	0.00864111	0.0451322	2.21193	down	uncharacterized protein mj1221	AGAP009795-RA	AGAP009795-RA
DETOX_711_PI422610884	0.00975651	0.0474552	2.21099	down	PX13B - Peroxidase; target probed by LSTM-AGAM-DETOX V3 probe agam-detox-1J12; alternative detox probe for AG_DETOX_P237	PX13B	AGAP008350-RA
CUST_2591_PI422575199	0.00451792	0.0335856	2.20801	down	isoform e	AGAP007064-RB	AGAP007064-RB
CUST_6693_PI422575199	0.0045873	0.0338635	2.20473	down	fgfrl1 protein	AGAP004218-RA	AGAP004218-RA
CUST_13060_PI422575199	0.0104797	0.0492934	2.20262	down	peritrophin a	AGAP009830-RA	AGAP009830-RA
CUST_6178_PI422575199	0.00404491	0.0320162	2.19965	down	ubiquitin-conjugating enzyme rad6	AGAP003857-RA	AGAP003857-RA
CUST_2148_PI422575199	0.00838271	0.0445003	2.19621	down	leucine-rich transmembrane protein	AGAP006647-RA	AGAP006647-RA
CUST_24_PI422575199	4.33397e-06	0.00304754	2.18958	down	synaptic ras gtpase activating syngap	AGAP004692-RC	AGAP004692-RC
CUST_9939_PI422575199	0.00165682	0.0215623	2.18848	down	dna-binding protein d-ets-4	AGAP011341-RA	AGAP011341-RA
CUST_10945_PI422575199	0.000343591	0.0106971	2.18778	down	isoform b	AGAP012390-RA	AGAP012390-RA
CUST_1727_PI422575199	0.00565668	0.0370494	2.18346	down	AGAP006217-PA [Anopheles gambiae str. PEST]	AGAP006217-RA	AGAP006217-RA
CUST_7590_PI422575199	0.00210772	0.0240387	2.18004	down	cyclin g	AGAP001730-RA	AGAP001730-RA
CUST_5526_PI422575199	0.000923718	0.0165637	2.17953	down	gs1-like protein	AGAP003372-RA	AGAP003372-RA
CUST_7534_PI422575199	0.00195689	0.0234958	2.17462	down	isoform b	AGAP001699-RA	AGAP001699-RA
CUST_138_PI422575199	8.00357e-06	0.00344227	2.16891	down	ornithine mitochondrial	AGAP004793-RA	AGAP004793-RA
CUST_5187_PI422575199	0.00810571	0.0441651	2.16797	down	neuroligin 4	AGAP003115-RA	AGAP003115-RA
CUST_14027_PI422575199	0.00928689	0.0466772	2.16547	down	arginine kinase	AGAP012924-RA	AGAP012924-RA
CUST_11171_PI422575199	0.00299626	0.0279914	2.16342	down	AGAP007876-PA [Anopheles gambiae str. PEST]	AGAP007876-RA	AGAP007876-RA
CUST_13118_PI422575199	0.00624997	0.0389791	2.16276	down	amino acid transporter	AGAP009895-RA	AGAP009895-RA
DETOX_48_PI422610884	0.00294606	0.0276759	2.15966	down	AD28229 - Alcohol dehydrogenae; target probed by LSTM-AGAM-DETOX V3 probe agam-detox-2G2; alternative detox probe for AG_DETOX_P016	AD28229	AGAP006926-RA
CUST_3539_PI422575199	0.00115507	0.0187278	2.15535	down	phosphatidylinositol transfer protein retinal degeneration b protein	AGAP001957-RA	AGAP001957-RA
CUST_43_PI422575199	0.00197451	0.0234958	2.15177	down	mitochondrial ribosomal	AGAP004709-RA	AGAP004709-RA
CUST_4457_PI422575199	0.00430006	0.0329921	2.1507	down	AGAP002620-PA [Anopheles gambiae str. PEST]	AGAP002620-RA	AGAP002620-RA
CUST_1012_PI422575199	0.00966129	0.0472339	2.14811	down	isoform i	AGAP005807-RC	AGAP005807-RC
CUST_2242_PI422575199	0.0002005	0.00851508	2.14779	down	AGAP006730-PA [Anopheles gambiae str. PEST]	AGAP006730-RA	AGAP006730-RA
CUST_1876_PI422575199	0.00531453	0.0360064	2.14498	down	alkaline phosphatase	AGAP006400-RA	AGAP006400-RA
CUST_156_PI422575199	0.00935239	0.0466772	2.14318	down	protease m1 zinc metalloprotease	AGAP004808-RA	AGAP004808-RA
CUST_2410_PI422575199	0.00776693	0.0432325	2.13869	down	geranylgeranyl pyrophosphate synthase	AGAP006894-RA	AGAP006894-RA
DETOX_46_PI422610884	0.00138561	0.0201793	2.13749	down	AD28229 - Alcohol dehydrogenae; target probed by LSTM-AGAM-DETOX V3 probe agam-detox-2G2	AD28229	AGAP006926-RA
CUST_13379_PI422575199	0.00341379	0.0296521	2.13615	down	atp-citrate synthase	AGAP010155-RA	AGAP010155-RA
CUST_25_PI422575199	2.8788e-06	0.00298773	2.13389	down	synaptic ras gtpase activating protein	AGAP004692-RD	AGAP004692-RD
CUST_139_PI422575199	2.69143e-05	0.00404218	2.13072	down	ornithine mitochondrial	AGAP004793-RB	AGAP004793-RB
CUST_10976_PI422575199	0.00466516	0.0342195	2.12674	down	serine threonine-protein kinase wnk	AGAP012422-RA	AGAP012422-RA
CUST_2592_PI422575199	0.00412172	0.0323008	2.12041	down	AGAP007064-PA [Anopheles gambiae str. PEST]	AGAP007064-RA	AGAP007064-RA
CUST_8388_PI422575199	0.00105639	0.0177712	2.1191	down	inositol polyphosphate 1-phosphatase	AGAP001047-RA	AGAP001047-RA
CUST_5610_PI422575199	0.00372092	0.0307586	2.11829	down	isoform h	AGAP001372-RB	AGAP001372-RB
CUST_7836_PI422575199	0.000313186	0.0103161	2.11316	down	isoform e	AGAP000663-RA	AGAP000663-RA
CUST_3453_PI422575199	0.00577954	0.0375079	2.11278	down	embryonic lethal abnormal isoform b	AGAP001883-RA	AGAP001883-RA
CUST_4613_PI422575199	0.00611022	0.0386186	2.1115	down	AGAP002704-PA [Anopheles gambiae str. PEST]	AGAP002704-RA	AGAP002704-RA
CUST_2892_PI422575199	0.00624875	0.0389791	2.10897	down	troponin c	AGAP007339-RA	AGAP007339-RA
CUST_23_PI422575199	2.55365e-06	0.00298773	2.10815	down	synaptic ras gtpase activating syngap	AGAP004692-RB	AGAP004692-RB
CUST_11849_PI422575199	0.00320766	0.0290909	2.10684	down	upf0402 protein cg32590	AGAP008600-RA	AGAP008600-RA
CUST_4542_PI422575199	0.00172169	0.0220673	2.10444	down	AGAP001107-PA [Anopheles gambiae str. PEST]	AGAP001107-RB	AGAP001107-RB
CUST_6957_PI422575199	0.00715045	0.0416448	2.09843	down	isoform a	AGAP004372-RA	AGAP004372-RA
CUST_11245_PI422575199	0.0017515	0.0222678	2.09584	down	uncharacterized protein kiaa0152	AGAP007950-RA	AGAP007950-RA
CUST_8457_PI422575199	0.0011835	0.0188845	2.09534	down	cg1973 cg1973-pa	AGAP001091-RA	AGAP001091-RA
CUST_13278_PI422575199	0.00941538	0.0467721	2.08825	down	carbonic anhydrase 1	AGAP010052-RA	AGAP010052-RA
DETOX_670_PI422610884	0.00319556	0.0290234	2.0879	down	GSTZ1 - Glutathion S-transferase; target probed by LSTM-AGAM-DETOX V3 probe agam-detox-1C21	GSTZ1	AGAP002898-RA
CUST_687_PI422575199	0.00546715	0.0363706	2.08781	down	histone h1	AGAP005266-RA	AGAP005266-RA
CUST_685_PI422575199	0.0041476	0.0323634	2.08742	down	histone h1	AGAP005264-RA	AGAP005264-RA
CUST_3163_PI422575199	0.000231767	0.00898506	2.08548	down	AGAP007610-PA [Anopheles gambiae str. PEST]	AGAP007610-RA	AGAP007610-RA
CUST_1430_PI422575199	0.00148578	0.0207617	2.08527	down	e3 ubiquitin ligase	AGAP005955-RA	AGAP005955-RA
CUST_954_PI422575199	0.00258078	0.0263829	2.0839	down	elongation of very long chain fatty acids protein 1-like	AGAP005513-RA	AGAP005513-RA
CUST_1052_PI422575199	0.000484965	0.0123029	2.08347	down	sugar transporter	AGAP005600-RA	AGAP005600-RA
CUST_7835_PI422575199	0.000332357	0.0105759	2.08184	down	isoform e	AGAP000663-RB	AGAP000663-RB
CUST_6137_PI422575199	0.00319759	0.0290234	2.08031	down	isoform a	AGAP003809-RA	AGAP003809-RA
CUST_12951_PI422575199	0.00649838	0.039545	2.07307	down	protein wnt-6	AGAP009733-RA	AGAP009733-RA
CUST_9562_PI422575199	0.000645441	0.0140714	2.07217	down	ankyrin repeat protein	AGAP010934-RA	AGAP010934-RA
CUST_12152_PI422575199	0.000199641	0.00851508	2.06995	down	hsp70-interacting protein	AGAP008918-RA	AGAP008918-RA
CUST_12397_PI422575199	0.00666035	0.0400522	2.06841	down	isoform a	AGAP009169-RA	AGAP009169-RA
CUST_3540_PI422575199	0.000475737	0.0121805	2.06762	down	phosphatidylinositol transfer protein retinal degeneration b protein	AGAP001957-RB	AGAP001957-RB
CUST_6505_PI422575199	0.00098189	0.0169978	2.06711	down	transmembrane protein 68	AGAP013284-RB	AGAP013284-RB
CUST_5527_PI422575199	0.00203491	0.0238853	2.06645	down	2-deoxyglucose-6-phosphate phosphatase	AGAP003372-RB	AGAP003372-RB
CUST_1612_PI422575199	0.000411096	0.0113723	2.06419	down	sodium solute symporter	AGAP006122-RA	AGAP006122-RA
CUST_11097_PI422575199	0.0044516	0.0335469	2.06191	down	trinucleotide repeat-containing gene 6a protein	AGAP007802-RA	AGAP007802-RA
CUST_2758_PI422575199	0.00185702	0.0231026	2.06026	down	transmembrane 4 isoform a	AGAP007210-RA	AGAP007210-RA
CUST_157_PI422575199	0.0048294	0.0347527	2.04973	down	protease m1 zinc metalloprotease	AGAP004809-RA	AGAP004809-RA
CUST_4543_PI422575199	0.00139128	0.0201986	2.04874	down	AGAP001107-PA [Anopheles gambiae str. PEST]	AGAP001107-RA	AGAP001107-RA
CUST_12701_PI422575199	0.00397696	0.0316604	2.04873	down	zinc finger protein	AGAP009481-RA	AGAP009481-RA
CUST_2840_PI422575199	0.00269589	0.026837	2.04861	down	AGAP007290-PA [Anopheles gambiae str. PEST]	AGAP007290-RA	AGAP007290-RA
DETOX_47_PI422610884	0.00274287	0.027029	2.04819	down	AD28229 - Alcohol dehydrogenae; target probed by LSTM-AGAM-DETOX V3 probe agam-detox-2G2	AD28229	AGAP006926-RA
CUST_7535_PI422575199	0.00188279	0.0232654	2.04381	down	isoform b	AGAP001699-RB	AGAP001699-RB
CUST_13685_PI422575199	0.000682764	0.0142372	2.03802	down	anopheles gambiae pest agap012543-pa	AGAP012543-RA	AGAP012543-RA
CUST_49_PI422575199	0.00162726	0.0214308	2.03485	down	nad dehydrogenase	AGAP004715-RA	AGAP004715-RA
CUST_13950_PI422575199	0.00873276	0.0453527	2.03435	down	calmodulin	AGAP012844-RA	AGAP012844-RA
CUST_6136_PI422575199	0.00368801	0.0306684	2.03159	down	isoform a	AGAP003809-RC	AGAP003809-RC
CUST_12971_PI422575199	0.000681755	0.0142372	2.02441	down	angiotensin converting enzyme	AGAP009753-RA	AGAP009753-RA
CUST_13276_PI422575199	0.00467882	0.0342435	2.02138	down	hypothetical conserved protein	AGAP010050-RA	AGAP010050-RA
CUST_10060_PI422575199	0.00447868	0.0335856	2.02046	down	lethal k09913 cg3082-pc	AGAP011465-RA	AGAP011465-RA
CUST_9941_PI422575199	0.00639135	0.0392888	2.01878	down	tetraspanin isoform b	AGAP011343-RA	AGAP011343-RA
CUST_8601_PI422575199	0.00797602	0.0438861	2.01705	down	isoform a	AGAP000264-RB	AGAP000264-RB
CUST_6135_PI422575199	0.00340396	0.0296265	2.01282	down	isoform a	AGAP003809-RB	AGAP003809-RB
CUST_9574_PI422575199	0.00935236	0.0466772	2.01194	down	calmodulin	AGAP010957-RA	AGAP010957-RA
DETOX_337_PI422610884	0.00924126	0.0466529	2.01173	down	CYP4C28 - Cytochrome P450 monooxygenase; target probed by LSTM-AGAM-DETOX V3 probe agam-detox-1C24	CYP4C28	AGAP010414-RA
CUST_168_PI422575199	0.00423838	0.0328032	2.01088	down	isoform a	AGAP004819-RA	AGAP004819-RA
CUST_1852_PI422575199	0.00197055	0.0234958	2.00785	down	par domain protein	AGAP006376-RB	AGAP006376-RB
CUST_9956_PI422575199	0.000730688	0.014627	2.00653	down	vesicle protein sorting-associated	AGAP011358-RA	AGAP011358-RA
CUST_4671_PI422575199	0.000394478	0.0112464	2.00634	down	AGAP002756-PA [Anopheles gambiae str. PEST]	AGAP002756-RA	AGAP002756-RA
CUST_2141_PI422575199	0.00629186	0.0390933	2.00604	down	leucine-rich transmembrane protein	AGAP006643-RA	AGAP006643-RA
CUST_3692_PI422575199	0.00410752	0.0322566	2.00544	down	atp-binding cassette sub-family d member 1	AGAP002071-RA	AGAP002071-RA
CUST_8876_PI422575199	0.00961225	0.0471663	2.00452	down	hypothetical protein AND_05715 [Anopheles darlingi]	AGAP000476-RA	AGAP000476-RA
