# Supplementary material for: Additional Selection for Insecticide Resistance in Urban Malaria Vectors: DDT Resistance in Anopheles arabiensis from Bobo-Dioulasso, Burkina Faso
Source: PLoS One. 2012 Sep 25;7(9):e45995. doi: 10.1371/journal.pone.0045995 (PMC3457957; doi:10.1371/journal.pone.0045995)
Supplement: Table S3 — List of differentially expressed An. arabiensis transcripts from DSSBA RES versus DSSBA CON microarray. (XLSX) [file pone.0045995.s003.xlsx]

## Sheet: Table S3
DSSBA RES vs. DSSBA CON
ProbeName	p-value	Corrected p-value	Absolute Fold-change	Regulation	Description	GeneName	SystematicName
CUST_9068_PI422575199	0.0014817	0.0163187	4.80963	up	dimethylaniline monooxygenase	AGAP010400-RA	AGAP010400-RA
CUST_9424_PI422575199	0.0131006	0.0488146	4.50799	up	isoform c	AGAP010781-RA	AGAP010781-RA
DETOX_344_PI422610884	4.16e-05	0.00473817	3.98549	up	CYP4C36 - Cytochrome P450 monooxygenase; target probed by LSTM-AGAM-DETOX V3 probe agam-detox-1E18	CYP4C36	AGAP009241-RA
DETOX_60_PI422610884	0.00853027	0.0378514	3.88701	up	AGAP008447 - Cuticle protein, in 3' UTR; target probed by LSTM-AGAM-DETOX V3 probe agam-detox-2D1; alternative detox probe for AG_DETOX_P020	AGAP008447	AGAP008447-RA
CUST_12467_PI422575199	2.15e-05	0.00367689	3.85878	up	cytochrome p450	AGAP009241-RA	AGAP009241-RA
CUST_11333_PI422575199	0.000408	0.0102934	3.83292	up	AGAP008040-PA [Anopheles gambiae str. PEST]	AGAP008040-RA	AGAP008040-RA
DETOX_343_PI422610884	1.87e-05	0.00367689	3.63111	up	CYP4C36 - Cytochrome P450 monooxygenase; target probed by LSTM-AGAM-DETOX V3 probe agam-detox-1E18	CYP4C36	AGAP009241-RA
CUST_13869_PI422575199	0.00261057	0.0206788	3.59009	up	anopheles gambiae pest agap012919-pa	AGAP012753-RA	AGAP012753-RA
CUST_1710_PI422575199	0.0112286	0.0446116	3.5045	up	AGAP006196-PA [Anopheles gambiae str. PEST]	AGAP006202-RA	AGAP006202-RA
CUST_13166_PI422575199	0.000253	0.00877128	3.32592	up	uncharacterized secreted conserved protein	AGAP009941-RA	AGAP009941-RA
CUST_11345_PI422575199	2.58e-05	0.00394831	3.30409	up	protein serine threonine	AGAP008052-RA	AGAP008052-RA
CUST_6047_PI422575199	0.00655502	0.0326034	3.2713	up	juvenile hormone-inducible	AGAP013201-RA	AGAP013201-RA
CUST_3332_PI422575199	0.00931688	0.0397174	3.25482	up	phospholipid scramblase	AGAP005498-RB	AGAP005498-RB
CUST_8992_PI422575199	0.000927	0.013622	3.25214	up	aquaporin	AGAP010326-RA	AGAP010326-RA
CUST_11400_PI422575199	0.00181518	0.0176521	3.20477	up	n6-adenosine-methyltransferase ime4	AGAP008111-RA	AGAP008111-RA
DETOX_345_PI422610884	0.00503015	0.028245	3.16073	up	CYP4C36 - Cytochrome P450 monooxygenase; target probed by LSTM-AGAM-DETOX V3 probe agam-detox-1E18; alternative detox probe for AG_DETOX_P115	CYP4C36	AGAP009241-RA
CUST_6677_PI422575199	0.000944	0.0136878	3.15725	up	vitellogenin c	AGAP013109-RA	AGAP013109-RA
CUST_10044_PI422575199	0.000622	0.011746	3.13748	up	flap endonuclease-1	AGAP011448-RA	AGAP011448-RA
CUST_10520_PI422575199	0.0131291	0.0488441	3.11358	up	trna (5-methylaminomethyl-2-thiouridylate)-methyltransferase	AGAP011960-RA	AGAP011960-RA
CUST_2235_PI422575199	0.013543	0.0497619	3.10789	up	alpha-esterase	AGAP006723-RA	AGAP006723-RA
CUST_9943_PI422575199	0.000577	0.0115308	3.05017	up	growth arrest and dna-damage-inducible proteins-interacting protein 1	AGAP011345-RA	AGAP011345-RA
CUST_6638_PI422575199	0.00314506	0.0225656	3.01891	up	glutathione transferase	AGAP004165-RA	AGAP004165-RA
CUST_156_PI422575199	0.00224705	0.0193294	3.00504	up	protease m1 zinc metalloprotease	AGAP004808-RA	AGAP004808-RA
CUST_10163_PI422575199	0.00300716	0.0221235	2.97109	up	adp-ribosylation factor-binding protein gga1	AGAP011568-RA	AGAP011568-RA
CUST_5988_PI422575199	0.0060996	0.0312009	2.94897	up	AGAP003710-PA [Anopheles gambiae str. PEST]	AGAP003710-RA	AGAP003710-RA
CUST_5653_PI422575199	0.000363	0.00983774	2.88829	up	amp dependent coa ligase	AGAP003481-RA	AGAP003481-RA
DETOX_629_PI422610884	0.010067	0.0416563	2.86278	up	GSTE6 - Glutathion S-transferase; target probed by LSTM-AGAM-DETOX V3 probe agam-detox-1N24	GSTE6	AGAP009191-RA
CUST_1911_PI422575199	0.00455585	0.0269572	2.84538	up	c-type lectin	AGAP006430-RB	AGAP006430-RB
CUST_3056_PI422575199	0.000302	0.00920073	2.84465	up	protein saal1	AGAP007510-RA	AGAP007510-RA
CUST_3860_PI422575199	0.0018476	0.0177445	2.83388	up	AGAP002181-PA [Anopheles gambiae str. PEST]	AGAP002181-RC	AGAP002181-RC
CUST_3450_PI422575199	0.00526949	0.0289245	2.82956	up	protease m1 zinc metalloprotease	AGAP012984-RA	AGAP012984-RA
DETOX_450_PI422610884	0.00210352	0.0188541	2.81428	up	CYP6N1 - Cytochrome P450 monooxygenase; target probed by LSTM-AGAM-DETOX V3 probe agam-detox-1M22; alternative detox probe for AG_DETOX_P150	CYP6N1	AY028786
CUST_3054_PI422575199	0.00249874	0.0202503	2.80658	up	histone h3	AGAP007508-RA	AGAP007508-RA
CUST_10236_PI422575199	0.00247373	0.0202047	2.80383	up	microsomal dipeptidase	AGAP011653-RA	AGAP011653-RA
CUST_2653_PI422575199	0.000582	0.0115308	2.79874	up	tubulin alpha chain	AGAP007122-RA	AGAP007122-RA
DETOX_144_PI422610884	0.00560301	0.0297081	2.79117	up	COEAE2G - Carboxylesterase; target probed by LSTM-AGAM-DETOX V3 probe agam-detox-1K17; alternative detox probe for AG_DETOX_P048	COEAE2G	AGAP006723-RA
CUST_5209_PI422575199	2.84e-06	0.00232077	2.76305	up	#NAME?	AGAP001336-RA	AGAP001336-RA
CUST_1571_PI422575199	0.000571	0.0115308	2.76232	up	adp-ribose mitochondrial	AGAP006085-RA	AGAP006085-RA
DETOX_719_PI422610884	0.009787	0.0410132	2.75875	up	PX16 - Peroxidase; suspected Ensembl annotation error; cross-hyb with PX16 (AGAP012561-RA); target probed by LSTM-AGAM-DETOX V3 probe agam-detox-2B3	PX16	AGAP003502-RA
CUST_12545_PI422575199	0.00118943	0.01479	2.74896	up	l 37cc	AGAP009323-RA	AGAP009323-RA
CUST_8496_PI422575199	0.00267188	0.0208368	2.74325	up	AGAP000176-PA [Anopheles gambiae str. PEST]	AGAP000176-RA	AGAP000176-RA
DETOX_148_PI422610884	0.00860626	0.0380459	2.73627	up	COEAE3G - Carboxylesterase; target probed by LSTM-AGAM-DETOX V3 probe agam-detox-1K21	COEAE3G	AGAP006724-RA
CUST_10757_PI422575199	6.71e-06	0.00262599	2.72388	up	histone h2b	AGAP012201-RA	AGAP012201-RA
DETOX_518_PI422610884	0.00763037	0.0358054	2.7147	up	CYP9M1 - Cytochrome P450 monooxygenase; suspected Ensembl annotation error; target probed by LSTM-AGAM-DETOX V3 probe agam-detox-1I2	CYP9M1	AGAP009374-RA
CUST_11655_PI422575199	0.00592487	0.0306172	2.69515	up	sodium solute symporter	AGAP008386-RA	AGAP008386-RA
CUST_2236_PI422575199	0.00824107	0.0372462	2.68981	up	alpha-esterase	AGAP006724-RA	AGAP006724-RA
CUST_13850_PI422575199	0.000595	0.0115308	2.68213	up	wds	AGAP012731-RA	AGAP012731-RA
CUST_13873_PI422575199	0.00476975	0.0275769	2.66388	up	aminopeptidase n	AGAP012757-RA	AGAP012757-RA
CUST_3949_PI422575199	0.000872	0.0131615	2.64099	up	rna-binding protein 11-like isoform 1	AGAP002256-RA	AGAP002256-RA
CUST_3588_PI422575199	0.0110259	0.0441648	2.63494	up	chromaffin granule amine	AGAP001980-RB	AGAP001980-RB
CUST_12902_PI422575199	0.000726	0.0122985	2.63007	up	AGAP009682-PA [Anopheles gambiae str. PEST]	AGAP009682-RA	AGAP009682-RA
CUST_324_PI422575199	0.00343761	0.0235038	2.62704	up	cyclin b	AGAP004963-RA	AGAP004963-RA
DETOX_519_PI422610884	0.0115841	0.0454442	2.61866	up	CYP9M1 - Cytochrome P450 monooxygenase; suspected Ensembl annotation error; target probed by LSTM-AGAM-DETOX V3 probe agam-detox-1I2; alternative detox probe for AG_DETOX_P173	CYP9M1	AGAP009374-RA
CUST_10205_PI422575199	0.00931603	0.0397174	2.60734	up	retina aberrant in pattern	AGAP011621-RA	AGAP011621-RA
CUST_8630_PI422575199	0.009248	0.0395776	2.58303	up	cytochrome p450	AGAP000284-RA	AGAP000284-RA
CUST_10664_PI422575199	0.00141904	0.0160117	2.56652	up	transcription initiation factor tfiid subunit 8	AGAP012105-RA	AGAP012105-RA
CUST_12418_PI422575199	0.00412005	0.0256477	2.55671	up	glutathione-s-transferase theta	AGAP009190-RA	AGAP009190-RA
DETOX_100_PI422610884	5.66e-05	0.00527505	2.54353	up	COE09941 - Putative Carboxylesterase	COE09941	AGAP010915-RA
CUST_12324_PI422575199	0.00181466	0.0176521	2.54054	up	aromatic amino acid decarboxylase	AGAP009091-RA	AGAP009091-RA
DETOX_517_PI422610884	0.0120516	0.0466753	2.5371	up	CYP9M1 - Cytochrome P450 monooxygenase; suspected Ensembl annotation error; target probed by LSTM-AGAM-DETOX V3 probe agam-detox-1I2	CYP9M1	AGAP009374-RA
CUST_11520_PI422575199	0.00783664	0.0361313	2.52996	up	g protein-coupled receptor 143	AGAP008237-RA	AGAP008237-RA
CUST_750_PI422575199	0.00921858	0.0394987	2.52166	up	d-amino acid oxidase	AGAP005323-RA	AGAP005323-RA
CUST_6532_PI422575199	0.00251926	0.0203376	2.51858	up	prp38 pre-mrna processing factor 38 domain containing a	AGAP001145-RA	AGAP001145-RA
CUST_3950_PI422575199	0.000248	0.00871847	2.50313	up	mediator of rna polymerase ii transcription subunit 31	AGAP002258-RB	AGAP002258-RB
CUST_13243_PI422575199	0.0017175	0.0173917	2.49201	up	dna replication complex gins protein psf2	AGAP010018-RA	AGAP010018-RA
CUST_12732_PI422575199	0.000275	0.00895712	2.4881	up	c14orf130 homolog	AGAP009512-RA	AGAP009512-RA
CUST_2495_PI422575199	0.000979	0.0138851	2.4878	up	---NA---	AGAP006972-RA	AGAP006972-RA
CUST_12325_PI422575199	0.00067	0.0120115	2.48606	up	aromatic amino acid decarboxylase	AGAP009091-RB	AGAP009091-RB
CUST_10931_PI422575199	0.00173798	0.0174395	2.48539	up	aurora borealis	AGAP012375-RA	AGAP012375-RA
DETOX_667_PI422610884	0.00219995	0.0191509	2.48427	up	GSTU4 - Glutathion S-transferase; target probed by LSTM-AGAM-DETOX V3 probe agam-detox-1C5	GSTU4	AGAP009190-RA
CUST_9548_PI422575199	0.0116712	0.0456994	2.47096	up	cleavage stimulation factor 64 kda subunit	AGAP010918-RA	AGAP010918-RA
CUST_11062_PI422575199	0.00222546	0.0192375	2.46654	up	AGAP007767-PA [Anopheles gambiae str. PEST]	AGAP007767-RA	AGAP007767-RA
CUST_4789_PI422575199	0.00193174	0.0181294	2.46613	up	dicer-1	AGAP002836-RA	AGAP002836-RA
CUST_11330_PI422575199	0.00496649	0.0281108	2.46393	up	kdel motif-containing protein 1	AGAP008037-RA	AGAP008037-RA
CUST_9327_PI422575199	0.00234894	0.0197042	2.45168	up	isoform a	AGAP010680-RA	AGAP010680-RA
CUST_10598_PI422575199	0.00162513	0.0170448	2.44943	up	AGAP012040-PA [Anopheles gambiae str. PEST]	AGAP012040-RA	AGAP012040-RA
CUST_11928_PI422575199	0.00311122	0.0225199	2.44308	up	brahma associated protein 55kd	AGAP008687-RA	AGAP008687-RA
CUST_9575_PI422575199	0.00222245	0.0192375	2.4404	up	tata-box-binding protein	AGAP010958-RA	AGAP010958-RA
DETOX_806_PI422610884	0.00376839	0.0245094	2.44015	up	TPX3 - Thioredoxin dependent peroxidase; target probed by LSTM-AGAM-DETOX V3 probe agam-detox-1B6	TPX3	AGAP007543-RA
DETOX_101_PI422610884	2.2e-05	0.00367689	2.43469	up	COE09941 - Putative Carboxylesterase	COE09941	AGAP010915-RA
CUST_2529_PI422575199	0.00144589	0.0161668	2.42427	up	replicase polyprotein 1a	AGAP007003-RA	AGAP007003-RA
CUST_11812_PI422575199	0.00187797	0.017831	2.41174	up	mothers against dpp	AGAP008551-RA	AGAP008551-RA
CUST_13700_PI422575199	0.00236568	0.0197935	2.40982	up	oxidase peroxidase	AGAP012561-RA	AGAP012561-RA
DETOX_718_PI422610884	0.00902784	0.0390758	2.40154	up	PX16 - Peroxidase; suspected Ensembl annotation error; cross-hyb with PX16 (AGAP012561-RA); target probed by LSTM-AGAM-DETOX V3 probe agam-detox-2B3	PX16	AGAP003502-RA
CUST_2106_PI422575199	0.000726	0.0122985	2.39879	up	isoform e	AGAP006609-RA	AGAP006609-RA
CUST_2496_PI422575199	0.000639	0.0118249	2.39449	up	AGAP006973-PA [Anopheles gambiae str. PEST]	AGAP006973-RA	AGAP006973-RA
CUST_1950_PI422575199	0.00538709	0.0292717	2.39302	up	y7791_dicdi ame: full=uncharacterized histidine-rich protein ddb_g0274557 flags: precursor	AGAP006467-RA	AGAP006467-RA
CUST_13002_PI422575199	0.00822599	0.0372035	2.38477	up	serine threonine-protein kinase chk2	AGAP009784-RA	AGAP009784-RA
CUST_4193_PI422575199	0.00392845	0.0250715	2.3778	up	vesicular inhibitory amino acid	AGAP002376-RA	AGAP002376-RA
CUST_10451_PI422575199	0.00273464	0.021209	2.37061	up	nucleoporin nup37	AGAP011887-RA	AGAP011887-RA
CUST_4984_PI422575199	0.00140971	0.0159921	2.36395	up	blooms syndrome dna helicase	AGAP002967-RA	AGAP002967-RA
CUST_323_PI422575199	0.00210117	0.0188541	2.3623	up	cyclin b	AGAP004962-RA	AGAP004962-RA
CUST_9346_PI422575199	0.00315112	0.0225656	2.36195	up	swi snf matrix actin dependent regulator of subfamily member 1	AGAP010699-RA	AGAP010699-RA
CUST_11704_PI422575199	0.00169823	0.0173748	2.35416	up	urate oxidase	AGAP008440-RA	AGAP008440-RA
CUST_10852_PI422575199	0.00408111	0.0255605	2.35247	up	dna polymerase theta	AGAP012297-RA	AGAP012297-RA
DETOX_720_PI422610884	0.0123967	0.0474573	2.34771	up	PX16 - Peroxidase; suspected Ensembl annotation error; cross-hyb with PX16 (AGAP012561-RA); target probed by LSTM-AGAM-DETOX V3 probe agam-detox-2B3; alternative detox probe for AG_DETOX_P240	PX16	AGAP003502-RA
DETOX_149_PI422610884	0.00775714	0.0360785	2.33911	up	COEAE3G - Carboxylesterase; target probed by LSTM-AGAM-DETOX V3 probe agam-detox-1K21	COEAE3G	AGAP006724-RA
CUST_10938_PI422575199	0.00963571	0.0405859	2.33834	up	major facilitator superfamily domain-containing protein 8-like	AGAP012382-RA	AGAP012382-RA
CUST_10356_PI422575199	0.00377195	0.0245132	2.33561	up	AGAP011774-PA [Anopheles gambiae str. PEST]	AGAP011774-RA	AGAP011774-RA
CUST_13951_PI422575199	0.00488408	0.0279007	2.32965	up	selenium-binding protein	AGAP012845-RA	AGAP012845-RA
CUST_7194_PI422575199	5.31e-05	0.00518444	2.31843	up	cg4038 cg4038-pa	AGAP001529-RA	AGAP001529-RA
CUST_10755_PI422575199	3.6e-05	0.00446678	2.3173	up	histone h2b	AGAP012199-RA	AGAP012199-RA
DETOX_593_PI422610884	4.8e-05	0.0048613	2.30756	up	GSTD3 - Glutathion S-transferase; target probed by LSTM-AGAM-DETOX V3 probe agam-detox-1N10	GSTD3	AGAP004382-RA
CUST_10207_PI422575199	0.00684889	0.0336065	2.30638	up	structural maintenance of chromosomes 5 smc5	AGAP011623-RA	AGAP011623-RA
DETOX_700_PI422610884	0.000867	0.0131615	2.30619	up	PX11 - Peroxidase; target probed by LSTM-AGAM-DETOX V3 probe agam-detox-1J23	PX11	AGAP004038-RA
CUST_1114_PI422575199	0.00799195	0.0364792	2.30582	up	circadian protein clock arnt bmal pas	AGAP005655-RA	AGAP005655-RA
CUST_2985_PI422575199	0.000326	0.00942358	2.30144	up	cg13350	AGAP007423-RA	AGAP007423-RA
CUST_2750_PI422575199	0.00116947	0.0147574	2.29898	up	pentatricopeptide repeat-containing protein 2	AGAP007206-RA	AGAP007206-RA
CUST_11009_PI422575199	0.0069105	0.0337618	2.29436	up	clipa6 protein	AGAP011782-RA	AGAP011782-RA
CUST_6399_PI422575199	0.00557043	0.0296479	2.28552	up	asparagine-rich protein	AGAP004008-RA	AGAP004008-RA
CUST_7953_PI422575199	0.0022755	0.019384	2.28329	up	mitotic spindle assembly checkpoint protein mad2	AGAP000751-RA	AGAP000751-RA
CUST_3017_PI422575199	0.000161	0.00769701	2.28199	up	46 kda fk506-binding nuclear protein	AGAP007473-RA	AGAP007473-RA
DETOX_592_PI422610884	5.78e-06	0.00262167	2.2798	up	GSTD3 - Glutathion S-transferase; target probed by LSTM-AGAM-DETOX V3 probe agam-detox-1N10	GSTD3	AGAP004382-RA
DETOX_448_PI422610884	0.001956	0.0182626	2.27489	up	CYP6N1 - Cytochrome P450 monooxygenase; target probed by LSTM-AGAM-DETOX V3 probe agam-detox-1M22	CYP6N1	AY028786
CUST_10573_PI422575199	0.000554	0.0115308	2.27301	up	AGAP012017-PA [Anopheles gambiae str. PEST]	AGAP012017-RA	AGAP012017-RA
CUST_5589_PI422575199	0.00825907	0.0372462	2.26536	up	AGAP003422-PA [Anopheles gambiae str. PEST]	AGAP003422-RA	AGAP003422-RA
DETOX_594_PI422610884	4.24e-05	0.0047515	2.26052	up	GSTD3 - Glutathion S-transferase; target probed by LSTM-AGAM-DETOX V3 probe agam-detox-1N10; alternative detox probe for AG_DETOX_P198	GSTD3	AGAP004382-RA
CUST_10758_PI422575199	0.000233	0.00855524	2.25912	up	histone h2b	AGAP012202-RA	AGAP012202-RA
CUST_9739_PI422575199	0.00795115	0.0363771	2.25033	up	mitotic checkpoint serine threonine-protein kinase bub1 and bubr1	AGAP011124-RA	AGAP011124-RA
CUST_11811_PI422575199	0.00111964	0.0145758	2.25028	up	extra sex combs	AGAP008550-RA	AGAP008550-RA
CUST_11979_PI422575199	0.000256	0.00877128	2.2467	up	AGAP008738-PA [Anopheles gambiae str. PEST]	AGAP008738-RA	AGAP008738-RA
CUST_8193_PI422575199	0.0117528	0.0459001	2.24542	up	tubulin-specific chaperone b (tubulin folding cofactor b)	AGAP000120-RA	AGAP000120-RA
CUST_9349_PI422575199	0.00304577	0.0222747	2.24071	up	atp-dependent rna helicase ddx24	AGAP010702-RA	AGAP010702-RA
CUST_4090_PI422575199	0.000369	0.00986807	2.23739	up	calcineurin a	AGAP001279-RA	AGAP001279-RA
DETOX_102_PI422610884	1.29e-05	0.00356874	2.23696	up	COE09941 - Putative Carboxylesterase ; alternative detox probe for AG_DETOX_P029	COE09941	AGAP010915-RA
CUST_13707_PI422575199	0.00444808	0.0265353	2.2364	up	isoform b	AGAP012568-RA	AGAP012568-RA
DETOX_449_PI422610884	0.0130074	0.0487927	2.23275	up	CYP6N1 - Cytochrome P450 monooxygenase; target probed by LSTM-AGAM-DETOX V3 probe agam-detox-1M22	CYP6N1	AY028786
CUST_1750_PI422575199	0.000462	0.0108328	2.23191	up	zero population growth	AGAP006241-RA	AGAP006241-RA
CUST_5962_PI422575199	0.00490272	0.0279007	2.2317	up	udp-n-acetylglucosamine transferase subunit alg13 homolog	AGAP003697-RA	AGAP003697-RA
DETOX_625_PI422610884	4.87e-05	0.0048613	2.22974	up	GSTE5 - Glutathion S-transferase; target probed by LSTM-AGAM-DETOX V3 probe agam-detox-1N20	GSTE5	AGAP009192-RA
CUST_11745_PI422575199	0.000591	0.0115308	2.22753	up	r protein p30	AGAP008481-RA	AGAP008481-RA
CUST_2589_PI422575199	0.00355966	0.0239078	2.21394	up	ensangg00000005748 protein	AGAP007063-RA	AGAP007063-RA
CUST_7206_PI422575199	0.000528	0.0113006	2.21272	up	thyroid receptor-interacting protein 13	AGAP001522-RA	AGAP001522-RA
CUST_6865_PI422575199	0.0115096	0.0452187	2.20782	up	AGAP013088-PA [Anopheles gambiae str. PEST]	AGAP013088-RA	AGAP013088-RA
DETOX_702_PI422610884	0.003557	0.0239078	2.20774	up	PX11 - Peroxidase; target probed by LSTM-AGAM-DETOX V3 probe agam-detox-1J23; alternative detox probe for AG_DETOX_P234	PX11	AGAP004038-RA
CUST_673_PI422575199	0.000631	0.0118249	2.20692	up	anopheles gambiae pest agap012638-pa	AGAP005253-RA	AGAP005253-RA
DETOX_583_PI422610884	0.0044324	0.0264983	2.20539	up	GSTD11 - Glutathion S-transferase; target probed by LSTM-AGAM-DETOX V3 probe agam-detox-1N7	GSTD11	AGAP004378-RA
CUST_751_PI422575199	0.0116902	0.0457462	2.20468	up	d-amino acid oxidase	AGAP005323-RB	AGAP005323-RB
CUST_589_PI422575199	0.00866265	0.0381303	2.2034	up	mitotic control protein dis3	AGAP005191-RA	AGAP005191-RA
DETOX_701_PI422610884	0.00178992	0.0176478	2.2021	up	PX11 - Peroxidase; target probed by LSTM-AGAM-DETOX V3 probe agam-detox-1J23	PX11	AGAP004038-RA
CUST_13474_PI422575199	0.000814	0.012831	2.20045	up	aldo-keto reductase	AGAP010250-RA	AGAP010250-RA
DETOX_576_PI422610884	0.00021	0.00828078	2.19667	up	GSTD1_5 - Glutathion S-transferase; target probed by LSTM-AGAM-DETOX V3 probe agam-detox-1N2; alternative detox probe for AG_DETOX_P192	GSTD1_5	AGAP004164-RA
CUST_10206_PI422575199	0.00540639	0.0293	2.19584	up	retina aberrant in pattern	AGAP011622-RA	AGAP011622-RA
CUST_4812_PI422575199	0.0010265	0.0141743	2.19269	up	chemosensory protein a 87a	AGAP002853-RA	AGAP002853-RA
CUST_3587_PI422575199	0.0120263	0.0465996	2.19098	up	chromaffin granule amine	AGAP001980-RA	AGAP001980-RA
DETOX_354_PI422610884	0.000563	0.0115308	2.18977	up	CYP4D16 - Cytochrome P450 monooxygenase; target probed by LSTM-AGAM-DETOX V3 probe agam-detox-1C12; alternative detox probe for AG_DETOX_P118	CYP4D16	AGAP002418-RA
CUST_1535_PI422575199	0.00033	0.0094461	2.18864	up	pentatricopeptide repeat protein 1	AGAP006051-RA	AGAP006051-RA
CUST_1905_PI422575199	0.0105608	0.0429612	2.18778	up	glycoside hydrolases	AGAP006424-RA	AGAP006424-RA
CUST_4790_PI422575199	0.000676	0.0120115	2.18762	up	dicer-1	AGAP002836-RB	AGAP002836-RB
CUST_11904_PI422575199	0.000535	0.0113679	2.18474	up	transmembrane protein 110	AGAP008662-RA	AGAP008662-RA
CUST_7358_PI422575199	0.00290261	0.0216784	2.18233	up	histone acetyltransferase tip60	AGAP001539-RA	AGAP001539-RA
CUST_2041_PI422575199	0.0077865	0.0361001	2.178	up	AGAP006556-PA [Anopheles gambiae str. PEST]	AGAP006557-RA	AGAP006557-RA
CUST_1450_PI422575199	0.00174041	0.0174395	2.17454	up	4-nitrophenylphosphatase	AGAP005972-RB	AGAP005972-RB
CUST_12900_PI422575199	0.00556086	0.0296254	2.17433	up	transcription factor iib	AGAP009680-RA	AGAP009680-RA
CUST_11818_PI422575199	0.012672	0.048138	2.17341	up	amp dependent coa ligase	AGAP008557-RA	AGAP008557-RA
CUST_1623_PI422575199	0.000142	0.00726428	2.16734	up	ganglioside-induced differentiation-associated protein 1	AGAP006132-RA	AGAP006132-RA
DETOX_574_PI422610884	0.000425	0.010546	2.16692	up	GSTD1_5 - Glutathion S-transferase; target probed by LSTM-AGAM-DETOX V3 probe agam-detox-1N2	GSTD1_5	AGAP004164-RA
CUST_12534_PI422575199	0.00550159	0.0294243	2.16563	up	cral trio domain-containing protein	AGAP009311-RA	AGAP009311-RA
CUST_13001_PI422575199	0.00796271	0.0364086	2.16106	up	acyl-coa dehydrogenase	AGAP009783-RA	AGAP009783-RA
CUST_13104_PI422575199	0.00117342	0.0147574	2.15996	up	anaphase-promoting complex subunit 8	AGAP009880-RA	AGAP009880-RA
CUST_13315_PI422575199	0.00870817	0.0382454	2.15792	up	blue-sensitive visual pigment	AGAP010089-RA	AGAP010089-RA
CUST_1449_PI422575199	0.00201473	0.0185289	2.15272	up	4-nitrophenylphosphatase	AGAP005972-RA	AGAP005972-RA
CV_A_90_P055446	0.000272	0.00892847	2.15028	up		CV24	CV24
CUST_3951_PI422575199	0.000479	0.0110404	2.14839	up	mediator of rna polymerase ii transcription subunit 31	AGAP002258-RA	AGAP002258-RA
CUST_9545_PI422575199	1.41e-05	0.00356874	2.14628	up	carboxylesterase	AGAP010915-RA	AGAP010915-RA
DETOX_575_PI422610884	0.000276	0.00895712	2.14285	up	GSTD1_5 - Glutathion S-transferase; target probed by LSTM-AGAM-DETOX V3 probe agam-detox-1N2	GSTD1_5	AGAP004164-RA
CUST_11177_PI422575199	0.000843	0.0129081	2.13965	up	steroid dehydrogenase	AGAP007881-RA	AGAP007881-RA
CUST_6536_PI422575199	0.00354521	0.023892	2.13153	up	swi snf-related matrix-associated actin-dependent regulator of chromatin subfamily b member 1	AGAP001154-RA	AGAP001154-RA
CUST_936_PI422575199	0.000145	0.00726428	2.131	up	acetoin reductase	AGAP005502-RA	AGAP005502-RA
CUST_304_PI422575199	0.00970414	0.0407678	2.11547	up	cg7638 cg7638-pa	AGAP004945-RA	AGAP004945-RA
CUST_1268_PI422575199	0.000109	0.00686875	2.11438	up	dna replication licensing factor mcm7	AGAP005800-RA	AGAP005800-RA
CUST_12350_PI422575199	0.000133	0.00719476	2.11074	up	hsc-70-interacting protein	AGAP009119-RA	AGAP009119-RA
CUST_5413_PI422575199	0.000199	0.00826682	2.10979	up	female sterile nasrat	AGAP003290-RA	AGAP003290-RA
CUST_391_PI422575199	0.0127808	0.0483283	2.10651	up	histone h3	AGAP005025-RA	AGAP005025-RA
CUST_9776_PI422575199	0.00576411	0.0302869	2.10628	up	microtubule associated protein xmap215	AGAP011162-RA	AGAP011162-RA
CUST_8706_PI422575199	0.00626447	0.0316526	2.09244	up	galectin	AGAP000341-RA	AGAP000341-RA
CUST_935_PI422575199	0.00295999	0.021888	2.08863	up	serine 3-dehydrogenase	AGAP005501-RA	AGAP005501-RA
CUST_11881_PI422575199	0.00233416	0.0196296	2.08413	up	AGAP008638-PA [Anopheles gambiae str. PEST]	AGAP008638-RA	AGAP008638-RA
CUST_9668_PI422575199	0.0036558	0.0241387	2.08334	up	aldo-keto reductase	AGAP011053-RA	AGAP011053-RA
CUST_11692_PI422575199	0.000239	0.00861686	2.08011	up	n-acetyltransferase 11	AGAP008428-RA	AGAP008428-RA
CUST_12239_PI422575199	0.00124074	0.0151419	2.08009	up	cation efflux protein zinc transporter	AGAP009005-RA	AGAP009005-RA
CUST_12997_PI422575199	0.00216177	0.0190722	2.07778	up	ankyrin repeat protein	AGAP009779-RA	AGAP009779-RA
CUST_5211_PI422575199	5.91e-05	0.00537436	2.0776	up	scarlet protein	AGAP001333-RA	AGAP001333-RA
CUST_11407_PI422575199	0.00133608	0.0156251	2.0709	up	serine threonine-protein kinase grp	AGAP008118-RA	AGAP008118-RA
CUST_6678_PI422575199	0.0107517	0.0434334	2.07079	up	vitellogenin c	AGAP004203-RA	AGAP004203-RA
CUST_12024_PI422575199	0.01107	0.0442616	2.07019	up	arginase	AGAP008783-RA	AGAP008783-RA
CUST_6636_PI422575199	0.000336	0.00954357	2.07003	up	glutathione transferase	AGAP004164-RA	AGAP004164-RA
DETOX_2_PI422610884	0.00644646	0.0323294	2.06712	up	ABCB1 - ABC transporter	ABCB1	AGAP002278-RA
CUST_12661_PI422575199	0.00362389	0.0240286	2.06028	up	erythrocyte band 7 integral membrane protein	AGAP009439-RA	AGAP009439-RA
CUST_2046_PI422575199	0.00346788	0.0235374	2.06013	up	AGAP006558-PA [Anopheles gambiae str. PEST]	AGAP006563-RA	AGAP006563-RA
CUST_6558_PI422575199	0.00220159	0.0191509	2.05914	up	rhodopsin	AGAP012985-RA	AGAP012985-RA
CUST_8760_PI422575199	0.00366621	0.0241397	2.05895	up	endoplasmic reticulum protein erp29	AGAP000395-RA	AGAP000395-RA
CUST_13696_PI422575199	0.0002	0.00826682	2.0588	up	histone	AGAP012555-RA	AGAP012555-RA
CUST_12113_PI422575199	0.00144494	0.0161668	2.05822	up	AGAP008879-PA [Anopheles gambiae str. PEST]	AGAP008879-RB	AGAP008879-RB
CUST_13998_PI422575199	0.000473	0.0109727	2.05513	up	histone h2b	AGAP012894-RA	AGAP012894-RA
CUST_12111_PI422575199	0.00214377	0.0190165	2.04997	up	AGAP008879-PA [Anopheles gambiae str. PEST]	AGAP008879-RA	AGAP008879-RA
CUST_13038_PI422575199	0.000142	0.00726428	2.04947	up	dead box atp-dependent rna helicase	AGAP009808-RA	AGAP009808-RA
CUST_5895_PI422575199	0.00147596	0.0163182	2.04265	up	AGAP003646-PA [Anopheles gambiae str. PEST]	AGAP003646-RA	AGAP003646-RA
CUST_2795_PI422575199	5.72e-06	0.00262167	2.04211	up	small nuclear ribonucleoprotein sm d1	AGAP007246-RA	AGAP007246-RA
CUST_10090_PI422575199	0.000507	0.0112157	2.03878	up	aspartyl beta-	AGAP011494-RA	AGAP011494-RA
CUST_3001_PI422575199	0.000793	0.0127159	2.03795	up	AGAP007458-PA [Anopheles gambiae str. PEST]	AGAP007458-RA	AGAP007458-RA
CUST_1522_PI422575199	0.00125153	0.0151985	2.03141	up	AGAP006039-PA [Anopheles gambiae str. PEST]	AGAP006039-RA	AGAP006039-RA
CUST_874_PI422575199	1.17e-06	0.00231217	2.03075	up	ccaat enhancer-binding protein zeta	AGAP005438-RA	AGAP005438-RA
CUST_13977_PI422575199	7.08e-05	0.00579313	2.0286	up	histone h2b	AGAP012871-RA	AGAP012871-RA
CUST_11676_PI422575199	0.00230082	0.0194987	2.01885	up	AGAP008410-PA [Anopheles gambiae str. PEST]	AGAP008410-RA	AGAP008410-RA
CUST_12588_PI422575199	0.0128136	0.0483706	2.01441	up	cral trio domain-containing protein	AGAP009365-RA	AGAP009365-RA
CUST_11365_PI422575199	0.00599714	0.0308815	2.01312	up	zinc finger protein	AGAP008075-RA	AGAP008075-RA
CUST_6966_PI422575199	0.00885648	0.0385793	2.00612	up	glutathione s-transferase	AGAP004378-RA	AGAP004378-RA
DETOX_698_PI422610884	8.27e-05	0.00614115	2.00329	up	PX10 - Peroxidase; target probed by LSTM-AGAM-DETOX V3 probe agam-detox-1J19	PX10	AGAP004036-RA
CUST_4160_PI422575199	0.000463	0.0108328	2.00159	up	acid phosphatase-1	AGAP002387-RA	AGAP002387-RA
CUST_9902_PI422575199	0.0101763	0.0419149	10.3323	down	alkaline phosphatase	AGAP011305-RA	AGAP011305-RA
CUST_12625_PI422575199	2e-05	0.00367689	7.04368	down	odorant-binding protein obpjj83a	AGAP009402-RA	AGAP009402-RA
CUST_11569_PI422575199	0.0135909	0.049882	5.05189	down	trypsin	AGAP008291-RA	AGAP008291-RA
CUST_1769_PI422575199	0.00340027	0.023427	4.72328	down	prophenoloxidase	AGAP006258-RA	AGAP006258-RA
CUST_3546_PI422575199	2.18e-05	0.00367689	4.67283	down	ubiquitin c	AGAP001969-RA	AGAP001969-RA
CUST_9661_PI422575199	0.000588	0.0115308	4.17152	down	alkaline nuclease	AGAP011046-RA	AGAP011046-RA
CUST_10443_PI422575199	1.52e-05	0.00365264	4.08256	down	uncharacterized protein c16orf68	AGAP011879-RA	AGAP011879-RA
DETOX_311_PI422610884	0.00420109	0.0258464	4.0577	down	CYP325J1 - Cytochrome P450 monooxygenase; target probed by LSTM-AGAM-DETOX V3 probe agam-detox-1I15	CYP325J1	AGAP001443-RA
CUST_9916_PI422575199	0.00580515	0.0304029	3.9934	down	AGAP011318-PA [Anopheles gambiae str. PEST]	AGAP011318-RA	AGAP011318-RA
CUST_7419_PI422575199	0.000181	0.0079895	3.97825	down	isoform b	AGAP001594-RA	AGAP001594-RA
CUST_10494_PI422575199	0.000194	0.00823381	3.84903	down	f-box lrr protein	AGAP011930-RA	AGAP011930-RA
CUST_4690_PI422575199	0.00260946	0.0206788	3.73628	down	---NA---	AGAP002771-RA	AGAP002771-RA
CUST_1068_PI422575199	0.0113514	0.0449007	3.63831	down	---NA---	AGAP005614-RA	AGAP005614-RA
CUST_10492_PI422575199	0.00102282	0.0141433	3.4695	down	f-box lrr protein	AGAP011928-RA	AGAP011928-RA
CUST_11795_PI422575199	1.73e-05	0.00367689	3.44202	down	cyclin-dependent kinase 5 activator	AGAP008533-RA	AGAP008533-RA
CUST_2051_PI422575199	0.000593	0.0115308	3.40535	down	AGAP006568-PA [Anopheles gambiae str. PEST]	AGAP006568-RA	AGAP006568-RA
DETOX_310_PI422610884	0.0124791	0.0476804	3.38658	down	CYP325J1 - Cytochrome P450 monooxygenase; target probed by LSTM-AGAM-DETOX V3 probe agam-detox-1I15	CYP325J1	AGAP001443-RA
CUST_1982_PI422575199	0.0116419	0.0456293	3.36322	down	---NA---	AGAP006499-RA	AGAP006499-RA
CUST_6512_PI422575199	0.00612421	0.0312537	3.35067	down	AGAP013329-PA [Anopheles gambiae str. PEST]	AGAP013329-RA	AGAP013329-RA
CUST_593_PI422575199	0.00027	0.00889227	3.33426	down	agap005195-like protein	AGAP005195-RA	AGAP005195-RA
CUST_11405_PI422575199	0.00479691	0.0276087	3.21348	down	AGAP008116-PA [Anopheles gambiae str. PEST]	AGAP008116-RA	AGAP008116-RA
CUST_1351_PI422575199	1.29e-05	0.00356874	3.0894	down	AGAP005886-PA [Anopheles gambiae str. PEST]	AGAP005886-RA	AGAP005886-RA
CUST_12066_PI422575199	0.000342	0.00957642	3.058	down	rho gtpase-activating protein 18	AGAP008833-RA	AGAP008833-RA
CUST_9084_PI422575199	0.011066	0.0442616	3.04721	down	abc transporter	AGAP010416-RA	AGAP010416-RA
CUST_10200_PI422575199	0.000835	0.0128849	3.01242	down	isoform c	AGAP011616-RA	AGAP011616-RA
CUST_3455_PI422575199	0.00178153	0.0176243	2.98341	down	metallothionein c	AGAP001890-RA	AGAP001890-RA
DETOX_94_PI422610884	8.06e-05	0.00613748	2.97634	down	COE09895 - Putative Carboxylesterase	COE09895	AGAP010911-RA
CUST_2067_PI422575199	0.00327908	0.0230587	2.95912	down	cysteine-rich venom	AGAP006581-RB	AGAP006581-RB
DETOX_96_PI422610884	2.01e-05	0.00367689	2.92479	down	COE09895 - Putative Carboxylesterase ; alternative detox probe for AG_DETOX_P027	COE09895	AGAP010911-RA
CUST_10442_PI422575199	0.000212	0.00828078	2.91746	down	mad2l1 binding	AGAP011878-RA	AGAP011878-RA
DETOX_95_PI422610884	2.11e-05	0.00367689	2.90985	down	COE09895 - Putative Carboxylesterase	COE09895	AGAP010911-RA
CUST_1479_PI422575199	0.000584	0.0115308	2.85901	down	pupal cuticle	AGAP006000-RA	AGAP006000-RA
DETOX_582_PI422610884	0.00156695	0.0168116	2.85671	down	GSTD10 - Glutathion S-transferase; target probed by LSTM-AGAM-DETOX V3 probe agam-detox-1N3; alternative detox probe for AG_DETOX_P194	GSTD10	AGAP004383-RA
CUST_5322_PI422575199	0.00524164	0.028903	2.8367	down	major facilitator superfamily domain-containing protein 6-like	AGAP003204-RA	AGAP003204-RA
CUST_9541_PI422575199	0.000101	0.00663513	2.79224	down	carboxylesterase	AGAP010911-RA	AGAP010911-RA
CUST_1309_PI422575199	0.000166	0.00783675	2.78733	down	isoform d	AGAP005840-RA	AGAP005840-RA
CUST_6675_PI422575199	0.000145	0.00726428	2.75198	down	isoform a	AGAP004201-RA	AGAP004201-RA
CUST_7383_PI422575199	0.00932303	0.0397185	2.75031	down	isoform a	AGAP001581-RA	AGAP001581-RA
CUST_13060_PI422575199	0.00334018	0.0232274	2.7493	down	peritrophin a	AGAP009830-RA	AGAP009830-RA
CUST_114_PI422575199	0.0112481	0.0446427	2.71907	down	trypsin	AGAP004770-RA	AGAP004770-RA
CUST_13628_PI422575199	0.0126243	0.0480307	2.70179	down	blue cheese	AGAP012480-RA	AGAP012480-RA
CUST_9807_PI422575199	0.00341027	0.0234468	2.68834	down	AGAP011195-PA [Anopheles gambiae str. PEST]	AGAP011195-RA	AGAP011195-RA
CUST_9714_PI422575199	0.00247362	0.0202047	2.64839	down	myosin iiia	AGAP011099-RA	AGAP011099-RA
CUST_12451_PI422575199	5.33e-05	0.00518444	2.64737	down	isoform a	AGAP009224-RA	AGAP009224-RA
CUST_11875_PI422575199	0.00461999	0.0271023	2.62834	down	alpha-aminoadipic semialdehyde mitochondrial	AGAP008632-RA	AGAP008632-RA
CUST_10556_PI422575199	0.00394327	0.0251174	2.62023	down	fibrinogen and fibronectin	AGAP012000-RA	AGAP012000-RA
CUST_10166_PI422575199	8.35e-05	0.00614912	2.58765	down	AGAP011571-PA [Anopheles gambiae str. PEST]	AGAP011571-RA	AGAP011571-RA
CUST_9499_PI422575199	0.0100488	0.0416181	2.58314	down	nervy	AGAP010867-RA	AGAP010867-RA
CUST_12553_PI422575199	0.00424633	0.025911	2.56991	down	AGAP009332-PA [Anopheles gambiae str. PEST]	AGAP009332-RA	AGAP009332-RA
CUST_9834_PI422575199	0.00389279	0.0249422	2.5679	down	fbn8	AGAP011223-RA	AGAP011223-RA
CUST_7021_PI422575199	1.22e-05	0.00356874	2.56148	down	hypothetical conserved protein	AGAP004410-RA	AGAP004410-RA
CUST_12769_PI422575199	0.00727886	0.0348179	2.56064	down	pdgf- and vegf-related factor isoform e	AGAP009549-RA	AGAP009549-RA
DETOX_580_PI422610884	0.0134754	0.0495532	2.54471	down	GSTD10 - Glutathion S-transferase; target probed by LSTM-AGAM-DETOX V3 probe agam-detox-1N3	GSTD10	AGAP004383-RA
CUST_9830_PI422575199	0.00630347	0.0317846	2.5418	down	tbc1 domain family member 16	AGAP011218-RA	AGAP011218-RA
CUST_7607_PI422575199	0.00513709	0.0285869	2.54158	down	serine threonine protein kinase	AGAP001752-RB	AGAP001752-RB
CUST_3593_PI422575199	0.00128505	0.0154159	2.47621	down	AGAP001991-PA [Anopheles gambiae str. PEST]	AGAP001991-RA	AGAP001991-RA
CUST_8529_PI422575199	0.0110065	0.0441377	2.46941	down	AGAP000204-PA [Anopheles gambiae str. PEST]	AGAP000204-RA	AGAP000204-RA
CUST_10385_PI422575199	0.00163247	0.0170652	2.46525	down	ornithine decarboxylase	AGAP011808-RA	AGAP011808-RA
CUST_13510_PI422575199	0.00181712	0.0176521	2.45785	down	rab6-interacting protein 2 elks erc cast	AGAP010285-RA	AGAP010285-RA
CUST_13447_PI422575199	0.0129338	0.0486275	2.4525	down	zinc finger	AGAP010223-RA	AGAP010223-RA
CUST_2855_PI422575199	0.000744	0.0124046	2.44555	down	hemolymph protein	AGAP007304-RA	AGAP007304-RA
CUST_3275_PI422575199	0.000262	0.00877917	2.43982	down	isoform a	AGAP007709-RA	AGAP007709-RA
CUST_6657_PI422575199	0.00604725	0.0310637	2.43528	down	isoform c	AGAP004181-RA	AGAP004181-RA
CUST_3656_PI422575199	0.00531898	0.0290275	2.43055	down	AGAP002043-PA [Anopheles gambiae str. PEST]	AGAP002043-RA	AGAP002043-RA
CUST_13219_PI422575199	0.0102365	0.0420579	2.42841	down	zinc finger protein	AGAP009994-RA	AGAP009994-RA
CUST_10787_PI422575199	0.000835	0.0128849	2.42698	down	AGAP012232-PA [Anopheles gambiae str. PEST]	AGAP012232-RA	AGAP012232-RA
CUST_2081_PI422575199	0.000368	0.00986676	2.42486	down	still life	AGAP006590-RC	AGAP006590-RC
CUST_10438_PI422575199	0.000637	0.0118249	2.41378	down	kinesin heavy chain	AGAP011874-RA	AGAP011874-RA
CUST_4058_PI422575199	8.85e-07	0.00231217	2.40452	down	isoform b	AGAP001096-RA	AGAP001096-RA
CUST_2080_PI422575199	0.000343	0.00957642	2.40062	down	still life type 1	AGAP006590-RD	AGAP006590-RD
CUST_11305_PI422575199	0.000509	0.0112157	2.39749	down	AGAP008010-PA [Anopheles gambiae str. PEST]	AGAP008010-RA	AGAP008010-RA
CUST_8315_PI422575199	0.00461119	0.0270829	2.37361	down	AGAP001024-PA [Anopheles gambiae str. PEST]	AGAP001024-RA	AGAP001024-RA
CUST_10661_PI422575199	0.000397	0.0102218	2.3702	down	---NA---	AGAP012102-RA	AGAP012102-RA
CUST_1501_PI422575199	0.000254	0.00877128	2.33155	down	jnk interacting protein	AGAP006021-RA	AGAP006021-RA
CUST_13583_PI422575199	0.00415868	0.0258081	2.32334	down	voltage-dependent calcium channel type d subunit alpha-1	AGAP012433-RA	AGAP012433-RA
CUST_10788_PI422575199	0.00752477	0.0354785	2.31191	down	AGAP012233-PA [Anopheles gambiae str. PEST]	AGAP012233-RA	AGAP012233-RA
CUST_10038_PI422575199	0.00249025	0.0202306	2.31075	down	retinoid-inducible serine carboxypeptidase	AGAP011442-RA	AGAP011442-RA
CUST_6404_PI422575199	0.00137127	0.0157792	2.30753	down	isoform g	AGAP004033-RA	AGAP004033-RA
CUST_6286_PI422575199	0.000317	0.00930043	2.30244	down	rab6 gtpase activating gapcena (rabgap1 protein)	AGAP003924-RA	AGAP003924-RA
CUST_3196_PI422575199	0.000493	0.0112157	2.30242	down	isoform j	AGAP007636-RA	AGAP007636-RA
CUST_5412_PI422575199	0.0053524	0.0291495	2.29134	down	carbonic anhydrase	AGAP003289-RA	AGAP003289-RA
CUST_1182_PI422575199	0.000305	0.00920073	2.28768	down	chondroitin 4-sulfotransferase	AGAP005721-RA	AGAP005721-RA
CUST_6154_PI422575199	0.00014	0.00726428	2.2729	down	poly(adp-ribose) glycohydrolase	AGAP003831-RA	AGAP003831-RA
CUST_4067_PI422575199	0.00146046	0.0162355	2.26125	down	g-protein coupled	AGAP001100-RA	AGAP001100-RA
CUST_2691_PI422575199	0.00497262	0.0281108	2.25792	down	lethal essential for life l2efl	AGAP007159-RA	AGAP007159-RA
CUST_6414_PI422575199	0.00163109	0.0170652	2.25599	down	AGAP004046-PA [Anopheles gambiae str. PEST]	AGAP004046-RC	AGAP004046-RC
CUST_11366_PI422575199	0.0125676	0.0479044	2.23596	down	AGAP008076-PA [Anopheles gambiae str. PEST]	AGAP008076-RA	AGAP008076-RA
CUST_13539_PI422575199	4.35e-06	0.00248539	2.23487	down	timeless protein	AGAP008288-RA	AGAP008288-RA
CUST_10567_PI422575199	0.00173877	0.0174395	2.23245	down	secreted salivary gland protein	AGAP012011-RA	AGAP012011-RA
CUST_6413_PI422575199	0.00101719	0.0141355	2.22003	down	AGAP004046-PA [Anopheles gambiae str. PEST]	AGAP004046-RA	AGAP004046-RA
CUST_3345_PI422575199	0.00618939	0.0314422	2.21493	down	AGAP013177-PA [Anopheles gambiae str. PEST]	AGAP013177-RA	AGAP013177-RA
DETOX_581_PI422610884	0.00141489	0.0159921	2.21397	down	GSTD10 - Glutathion S-transferase; target probed by LSTM-AGAM-DETOX V3 probe agam-detox-1N3	GSTD10	AGAP004383-RA
CUST_13309_PI422575199	0.00442158	0.0264892	2.20779	down	AGAP010082-PA [Anopheles gambiae str. PEST]	AGAP010082-RA	AGAP010082-RA
CUST_2839_PI422575199	0.000648	0.011897	2.20578	down	odorant-binding protein	AGAP007289-RB	AGAP007289-RB
CUST_6412_PI422575199	0.00161597	0.0170272	2.20212	down	AGAP004046-PA [Anopheles gambiae str. PEST]	AGAP004046-RB	AGAP004046-RB
CUST_6305_PI422575199	0.000932	0.0136567	2.18986	down	AGAP003938-PB [Anopheles gambiae str. PEST]	AGAP003938-RB	AGAP003938-RB
CUST_236_PI422575199	0.00158693	0.0169113	2.1812	down	l-lactate dehydrogenase	AGAP004880-RC	AGAP004880-RC
CUST_10860_PI422575199	0.000242	0.00866234	2.18026	down	muscle lim protein	AGAP012305-RA	AGAP012305-RA
CUST_5853_PI422575199	4.14e-06	0.00248539	2.17668	down	mitochondrial phosphate carrier protein	AGAP003586-RA	AGAP003586-RA
CUST_1627_PI422575199	0.00503702	0.0282559	2.17469	down	monocyte to macrophage differentiation factor 2	AGAP006136-RA	AGAP006136-RA
CUST_2690_PI422575199	0.00622108	0.0315349	2.17445	down	lethal essential for life l2efl	AGAP007158-RA	AGAP007158-RA
CUST_13509_PI422575199	0.000574	0.0115308	2.17407	down	rab6-interacting protein 2 elks erc cast	AGAP010284-RA	AGAP010284-RA
CUST_7634_PI422575199	0.000134	0.00719476	2.17334	down	methyltransferase kiaa1456-like protein	AGAP004249-RA	AGAP004249-RA
CUST_6304_PI422575199	0.000823	0.0128759	2.1591	down	AGAP003938-PA [Anopheles gambiae str. PEST]	AGAP003938-RA	AGAP003938-RA
CUST_144_PI422575199	0.000241	0.00865203	2.15595	down	antennal carrier protein ap-1	AGAP004799-RA	AGAP004799-RA
CUST_12552_PI422575199	0.000289	0.0091838	2.15258	down	slowpoke binding protein	AGAP009331-RA	AGAP009331-RA
CUST_10735_PI422575199	0.00514234	0.0285869	2.15189	down	calbindin-32	AGAP012179-RA	AGAP012179-RA
CUST_4464_PI422575199	0.00204631	0.0186261	2.14789	down	isoform a	AGAP002625-RB	AGAP002625-RB
CUST_13292_PI422575199	0.00140632	0.0159921	2.14529	down	mpv17-like protein	AGAP010066-RA	AGAP010066-RA
CUST_10789_PI422575199	0.00150066	0.0164439	2.14466	down	AGAP012234-PA [Anopheles gambiae str. PEST]	AGAP012234-RA	AGAP012234-RA
CUST_10976_PI422575199	0.000694	0.0121136	2.14094	down	serine threonine-protein kinase wnk	AGAP012422-RA	AGAP012422-RA
CUST_3507_PI422575199	0.000243	0.00866234	2.14046	down	isoform a	AGAP001934-RA	AGAP001934-RA
CUST_9299_PI422575199	0.000851	0.0129841	2.13409	down	AGAP010642-PA [Anopheles gambiae str. PEST]	AGAP010642-RA	AGAP010642-RA
CUST_235_PI422575199	0.00146714	0.0162389	2.13331	down	l-lactate dehydrogenase	AGAP004880-RB	AGAP004880-RB
CUST_1103_PI422575199	0.000126	0.00707281	2.13139	down	neurotactin	AGAP005644-RA	AGAP005644-RA
CUST_237_PI422575199	0.00209364	0.0188085	2.1307	down	l-lactate dehydrogenase	AGAP004880-RA	AGAP004880-RA
CUST_11372_PI422575199	0.000769	0.0125679	2.13013	down	neuroendocrine protein 7b2	AGAP008082-RA	AGAP008082-RA
CUST_2739_PI422575199	0.00419365	0.0258464	2.12975	down	niemann-pick type c-	AGAP007197-RA	AGAP007197-RA
CUST_5981_PI422575199	0.0106341	0.043116	2.12917	down	serine protease	AGAP003686-RA	AGAP003686-RA
CUST_9894_PI422575199	0.00234901	0.0197042	2.1245	down	serine threonine-protein kinase	AGAP011297-RA	AGAP011297-RA
CUST_5272_PI422575199	4.53e-06	0.00248539	2.12006	down	atp synthase alpha subunit vacuolar	AGAP003153-RC	AGAP003153-RC
CUST_9034_PI422575199	0.012369	0.0474111	2.11806	down	neuropeptide-like precursor isoform a	AGAP010366-RA	AGAP010366-RA
CUST_10318_PI422575199	0.000404	0.0102823	2.1074	down	fatty acyl- reductase	AGAP011736-RA	AGAP011736-RA
CUST_12993_PI422575199	0.000134	0.00719476	2.10443	down	leucine-rich transmembrane protein	AGAP009775-RA	AGAP009775-RA
CUST_5271_PI422575199	6.67e-06	0.00262599	2.10354	down	atp synthase alpha subunit vacuolar	AGAP003153-RD	AGAP003153-RD
CUST_7751_PI422575199	0.0118714	0.0461911	2.09999	down	AGAP000604-PA [Anopheles gambiae str. PEST]	AGAP000604-RA	AGAP000604-RA
CUST_1336_PI422575199	0.000602	0.0115922	2.09736	down	glutamate decarboxylase	AGAP005866-RA	AGAP005866-RA
CUST_11228_PI422575199	0.00181276	0.0176521	2.09284	down	beat protein	AGAP007932-RA	AGAP007932-RA
CUST_7382_PI422575199	0.00556321	0.0296254	2.07745	down	isoform a	AGAP001581-RB	AGAP001581-RB
CUST_12755_PI422575199	0.004218	0.0258464	2.07666	down	AGAP009535-PA [Anopheles gambiae str. PEST]	AGAP009535-RA	AGAP009535-RA
CUST_5269_PI422575199	2.62e-06	0.00232077	2.07075	down	atp synthase alpha subunit vacuolar	AGAP003153-RA	AGAP003153-RA
CUST_5270_PI422575199	1.51e-05	0.00365264	2.06361	down	atp synthase alpha subunit vacuolar	AGAP003153-RB	AGAP003153-RB
CUST_2225_PI422575199	0.0048736	0.0278785	2.06153	down	serine threonine protein kinase	AGAP006715-RA	AGAP006715-RA
CUST_1846_PI422575199	0.00144882	0.0161784	2.05812	down	alpha amylase	AGAP006371-RA	AGAP006371-RA
CUST_13176_PI422575199	0.010344	0.0423233	2.05454	down	---NA---	AGAP009951-RA	AGAP009951-RA
CUST_6007_PI422575199	0.00135516	0.0156668	2.05339	down	kda midgut protein	AGAP003713-RA	AGAP003713-RA
CUST_5718_PI422575199	0.00208115	0.0187818	2.04111	down	odorant-binding protein	AGAP003530-RA	AGAP003530-RA
CUST_13574_PI422575199	0.0112721	0.0446765	2.03811	down	cuticular protein 49aa cg30045-pb	AGAP009877-RA	AGAP009877-RA
CUST_13762_PI422575199	0.00283327	0.0214845	2.03615	down	anopheles gambiae pest agap012635-pa	AGAP012635-RA	AGAP012635-RA
CUST_4935_PI422575199	0.00199943	0.0184367	2.03302	down	---NA---	AGAP002936-RA	AGAP002936-RA
CUST_306_PI422575199	0.000507	0.0112157	2.03282	down	AGAP004947-PA [Anopheles gambiae str. PEST]	AGAP004947-RA	AGAP004947-RA
CUST_12542_PI422575199	0.000111	0.00686875	2.03152	down	AGAP009320-PA [Anopheles gambiae str. PEST]	AGAP009320-RA	AGAP009320-RA
CUST_3683_PI422575199	0.00133653	0.0156251	2.02801	down	fermitin isoform a	AGAP002054-RA	AGAP002054-RA
CUST_11527_PI422575199	0.000171	0.00790491	2.02698	down	omega-5 gliadin	AGAP008244-RA	AGAP008244-RA
CUST_12084_PI422575199	0.000668	0.0120115	2.02497	down	mind bomb 2	AGAP008851-RA	AGAP008851-RA
CUST_8949_PI422575199	0.000107	0.00683438	2.0202	down	isoform d	AGAP000550-RA	AGAP000550-RA
CUST_13149_PI422575199	0.00379853	0.0246405	2.01977	down	anopheles gambiae pest agap012635-pa	AGAP009924-RA	AGAP009924-RA
CUST_6883_PI422575199	0.000465	0.0108328	2.00836	down	cg5639 cg5639-pa	AGAP004333-RA	AGAP004333-RA
CUST_3806_PI422575199	0.00590465	0.0305981	2.00559	down	isoform a	AGAP002135-RA	AGAP002135-RA
CUST_3159_PI422575199	0.00635914	0.0320162	2.00483	down	peptidyl-alpha-hydroxyglycine alpha-amidating lyase 1	AGAP007606-RA	AGAP007606-RA
CUST_3046_PI422575199	0.000169	0.00787587	2.00077	down	transmembrane protein 35	AGAP007501-RA	AGAP007501-RA
