# Supplementary material for: Additional Selection for Insecticide Resistance in Urban Malaria Vectors: DDT Resistance in Anopheles arabiensis from Bobo-Dioulasso, Burkina Faso
Source: PLoS One. 2012 Sep 25;7(9):e45995. doi: 10.1371/journal.pone.0045995 (PMC3457957; doi:10.1371/journal.pone.0045995)
Supplement: Table S4 — List of differentially expressed An. arabiensis transcripts from DSSBA CON versus MOZ microarray. (XLSX) [file pone.0045995.s004.xlsx]

## Sheet: Table S4
DSSBA CON vs. MOZ SUS
ProbeName	p-value	Corrected p-value	Absolute Fold-change	Regulation	Description	GeneName	SystematicName
CUST_13058_PI422575199	0.000159	0.0126597	621.307	up	chymotrypsin 1	AGAP009828-RA	AGAP009828-RA
CUST_2843_PI422575199	9.46e-06	0.00616107	122.208	up	inhibitor of apoptosis protein 1	AGAP007293-RA	AGAP007293-RA
CUST_11564_PI422575199	7.13e-05	0.0105275	91.3533	up	d7-related 1 protein	AGAP008281-RA	AGAP008281-RA
CUST_7539_PI422575199	4.5e-07	0.00229015	72.4107	up	membrane glycoprotein lig-1	AGAP001706-RA	AGAP001706-RA
CUST_13675_PI422575199	0.000496	0.0200458	67.449	up	nadh dehydrogenase	AGAP012533-RA	AGAP012533-RA
CUST_7559_PI422575199	0.00297177	0.0390433	56.6771	up	AGAP013493-PA [Anopheles gambiae str. PEST]	AGAP013493-RA	AGAP013493-RA
CUST_10695_PI422575199	6.77e-05	0.0105275	52.6369	up	mitochondrial ribosomal protein s25	AGAP012136-RA	AGAP012136-RA
CUST_13170_PI422575199	5.32e-05	0.01041	39.8319	up	dimeric dihydrodiol dehydrogenase	AGAP009945-RA	AGAP009945-RA
CUST_2897_PI422575199	0.000177	0.0134129	38.3526	up	lysozyme	AGAP007343-RA	AGAP007343-RA
CUST_7209_PI422575199	0.000144	0.0126597	27.7292	up	small proline-rich protein 1b	AGAP013253-RA	AGAP013253-RA
CUST_9762_PI422575199	0.000755	0.0237834	25.1542	up	dead box atp-dependent rna helicase	AGAP011147-RA	AGAP011147-RA
CUST_5895_PI422575199	0.000371	0.0168897	24.3185	up	AGAP003646-PA [Anopheles gambiae str. PEST]	AGAP003646-RA	AGAP003646-RA
CUST_11930_PI422575199	0.00260779	0.0370328	19.7387	up	AGAP008688-PA [Anopheles gambiae str. PEST]	AGAP008688-RA	AGAP008688-RA
CUST_12961_PI422575199	0.00174915	0.0315238	19.7071	up	ribonuclease mitochondrial	AGAP009743-RA	AGAP009743-RA
CUST_9661_PI422575199	0.000539	0.0208807	19.6282	up	alkaline nuclease	AGAP011046-RA	AGAP011046-RA
CV_A_90_P027723	0.00372301	0.043572	18.6315	up		CV15	CV15
CUST_8821_PI422575199	0.000135	0.0123903	17.0001	up	mannose-6-phosphate isomerase	AGAP000053-RA	AGAP000053-RA
CUST_12625_PI422575199	0.000456	0.0193311	16.2849	up	odorant-binding protein obpjj83a	AGAP009402-RA	AGAP009402-RA
CUST_5351_PI422575199	0.000268	0.0151927	15.5646	up	AGAP003239-PA [Anopheles gambiae str. PEST]	AGAP003239-RA	AGAP003239-RA
CUST_5473_PI422575199	0.000312	0.0158172	15.2163	up	nadh dehydrogenase	AGAP003328-RA	AGAP003328-RA
CUST_13563_PI422575199	0.00296735	0.0390433	15.1927	up	serine protease	AGAP009217-RA	AGAP009217-RA
CUST_11285_PI422575199	0.000404	0.0177375	15.0712	up	glucosyl glucuronosyl transferases	AGAP007990-RA	AGAP007990-RA
CUST_8390_PI422575199	5.19e-05	0.01041	15.0652	up	AGAP013064-PA [Anopheles gambiae str. PEST]	AGAP013064-RA	AGAP013064-RA
DETOX_803_PI422610884	0.00124903	0.0278895	14.6937	up	TPX2 - Thioredoxin dependent peroxidase; target probed by LSTM-AGAM-DETOX V3 probe agam-detox-1B10	TPX2	AGAP011054-RA
CUST_10280_PI422575199	0.000186	0.0135317	12.4613	up	deoxyribonuclease i	AGAP011698-RA	AGAP011698-RA
CUST_1572_PI422575199	9.8e-05	0.011332	12.0614	up	acidic mammalian chitinase	AGAP006086-RA	AGAP006086-RA
CUST_11568_PI422575199	0.00138741	0.0292228	11.477	up	trypsin-related protease	AGAP008290-RA	AGAP008290-RA
CUST_11926_PI422575199	0.000132	0.0123903	11.4658	up	juvenile hormone epoxide hydrolase 1	AGAP008685-RA	AGAP008685-RA
CUST_1990_PI422575199	0.000943	0.0253421	10.9801	up	sg3 protein	AGAP006507-RA	AGAP006507-RA
CUST_13093_PI422575199	0.00257508	0.0369288	10.958	up	dolichol-phosphate mannosyltransferase	AGAP009866-RA	AGAP009866-RA
CUST_10246_PI422575199	0.000868	0.024649	10.9047	up	atpase wrnip1	AGAP011664-RA	AGAP011664-RA
CUST_9582_PI422575199	0.00227753	0.0348195	10.6629	up	protein n-terminal asparagine	AGAP010965-RA	AGAP010965-RA
DETOX_487_PI422610884	0.000628	0.0220526	10.6617	up	CYP6Z2 - Cytochrome P450 monooxygenase; target probed by LSTM-AGAM-DETOX V3 probe agam-detox-1G5	CYP6Z2	AGAP008218-RA
CUST_10510_PI422575199	0.000995	0.0257145	10.0956	up	39s ribosomal protein mitochondrial	AGAP011946-RA	AGAP011946-RA
CUST_13748_PI422575199	0.00309201	0.0399529	9.9624	up	prophenoloxidase	AGAP012616-RA	AGAP012616-RA
CUST_6859_PI422575199	0.00413749	0.0457912	9.7715	up	kda salivary protein	AGAP004316-RA	AGAP004316-RA
CUST_6942_PI422575199	0.00213029	0.0340903	9.76955	up	mannosyl-glycoprotein endo-beta-n-acetylglucosaminidase	AGAP001508-RA	AGAP001508-RA
CUST_2835_PI422575199	0.00194979	0.0330328	9.67451	up	plasma alpha-l-fucosidase	AGAP007285-RA	AGAP007285-RA
CUST_7517_PI422575199	0.000125	0.0120883	9.47042	up	alkaline phosphatase	AGAP001684-RA	AGAP001684-RA
CUST_4418_PI422575199	0.00263721	0.0372428	8.9803	up	apolipoprotein d	AGAP013318-RA	AGAP013318-RA
CUST_8264_PI422575199	0.00436117	0.0472398	8.91422	up	deep orange	AGAP000983-RA	AGAP000983-RA
CUST_1900_PI422575199	8.43e-05	0.0112026	8.881	up	venom allergen	AGAP006419-RA	AGAP006419-RA
CUST_11583_PI422575199	0.000749	0.0237834	8.44298	up	hypothetical salivary protein 12	AGAP008306-RA	AGAP008306-RA
CUST_11584_PI422575199	0.000191	0.0136066	8.41824	up	salivary protein hyp10	AGAP008307-RA	AGAP008307-RA
CUST_9849_PI422575199	0.00141779	0.0292624	7.83924	up	fbn7 protein	AGAP011239-RA	AGAP011239-RA
CUST_2729_PI422575199	0.00213463	0.0340903	7.51568	up	AGAP007189-PA [Anopheles gambiae str. PEST]	AGAP007187-RA	AGAP007187-RA
DETOX_504_PI422610884	0.0042841	0.0469096	7.23484	up	CYP9J5 - Cytochrome P450 monooxygenase; target probed by LSTM-AGAM-DETOX V3 probe agam-detox-1I22; alternative detox probe for AG_DETOX_P168	CYP9J5	AGAP012296-RA
CUST_7220_PI422575199	0.000483	0.0198337	7.14455	up	heat shock protein 70 b2	AGAP004581-RA	AGAP004581-RA
CUST_2730_PI422575199	0.00139554	0.0292228	7.11453	up	AGAP007188-PA [Anopheles gambiae str. PEST]	AGAP007188-RA	AGAP007188-RA
DETOX_502_PI422610884	0.00463407	0.0484109	7.01319	up	CYP9J5 - Cytochrome P450 monooxygenase; target probed by LSTM-AGAM-DETOX V3 probe agam-detox-1I22	CYP9J5	AGAP012296-RA
CUST_10851_PI422575199	0.00367069	0.0434875	7.00747	up	cytochrome p450	AGAP012296-RA	AGAP012296-RA
CUST_2731_PI422575199	0.00157588	0.0303321	6.98632	up	AGAP007189-PA [Anopheles gambiae str. PEST]	AGAP007189-RA	AGAP007189-RA
CUST_5450_PI422575199	0.000892	0.0247206	6.8788	up	odorant binding protein	AGAP003309-RA	AGAP003309-RA
CUST_4475_PI422575199	0.0007	0.0230521	6.611	up	mitochondrial nadh-ubiquinone oxidoreductase aggg subunit	AGAP002630-RA	AGAP002630-RA
CUST_10477_PI422575199	0.00191393	0.0327554	6.49641	up	silk gland derived serine protease	AGAP011913-RA	AGAP011913-RA
CUST_1895_PI422575199	0.00342757	0.0421492	6.4614	up	brain chitinase and chia	AGAP006414-RA	AGAP006414-RA
DETOX_489_PI422610884	0.00240758	0.0356938	6.42134	up	CYP6Z2 - Cytochrome P450 monooxygenase; target probed by LSTM-AGAM-DETOX V3 probe agam-detox-1G5; alternative detox probe for AG_DETOX_P163	CYP6Z2	AGAP008218-RA
CUST_11846_PI422575199	0.000154	0.0126597	6.24169	up	AGAP008597-PA [Anopheles gambiae str. PEST]	AGAP008597-RA	AGAP008597-RA
CUST_2178_PI422575199	0.0014226	0.0292624	6.19758	up	gamma-glutamyl hydrolase	AGAP006670-RA	AGAP006670-RA
CUST_11007_PI422575199	0.000368	0.0168897	6.08099	up	oxidase peroxidase	AGAP013327-RA	AGAP013327-RA
CUST_1864_PI422575199	0.00112335	0.0267276	5.80083	up	dna primase large subunit	AGAP006387-RA	AGAP006387-RA
CUST_1846_PI422575199	1.41e-05	0.00797709	5.62066	up	alpha amylase	AGAP006371-RA	AGAP006371-RA
CUST_2735_PI422575199	0.0010949	0.0265435	5.44575	up	AGAP007193-PA [Anopheles gambiae str. PEST]	AGAP007193-RA	AGAP007193-RA
DETOX_488_PI422610884	0.00167465	0.0307016	5.3654	up	CYP6Z2 - Cytochrome P450 monooxygenase; target probed by LSTM-AGAM-DETOX V3 probe agam-detox-1G5	CYP6Z2	AGAP008218-RA
CUST_3521_PI422575199	3.55e-05	0.01041	5.3442	up	mitochondrial ribosomal l33	AGAP001937-RA	AGAP001937-RA
DETOX_581_PI422610884	0.00143814	0.0293449	5.33451	up	GSTD10 - Glutathion S-transferase; target probed by LSTM-AGAM-DETOX V3 probe agam-detox-1N3	GSTD10	AGAP004383-RA
CUST_4107_PI422575199	2.13e-06	0.00542605	5.28437	up	trypsin	AGAP001251-RA	AGAP001251-RA
CUST_4347_PI422575199	0.00019	0.0136066	5.07301	up	membrane glycoprotein lig-1	AGAP002542-RA	AGAP002542-RA
CUST_1714_PI422575199	0.00037	0.0168897	5.01582	up	zinc carboxypeptidase	AGAP006206-RA	AGAP006206-RA
DETOX_492_PI422610884	6.47e-06	0.00549497	4.97813	up	CYP6Z3 - Cytochrome P450 monooxygenase; target probed by LSTM-AGAM-DETOX V3 probe agam-detox-1O18; alternative detox probe for AG_DETOX_P164	CYP6Z3	AGAP008217-RA
CUST_1861_PI422575199	2.8e-06	0.00549497	4.82917	up	serine protease1 2	AGAP006385-RA	AGAP006385-RA
CUST_9683_PI422575199	0.00088	0.0247206	4.79989	up	aldo-keto reductase	AGAP011068-RA	AGAP011068-RA
DETOX_490_PI422610884	1.91e-05	0.0084518	4.78681	up	CYP6Z3 - Cytochrome P450 monooxygenase; target probed by LSTM-AGAM-DETOX V3 probe agam-detox-1O18	CYP6Z3	AGAP008217-RA
CUST_11501_PI422575199	3.87e-05	0.01041	4.72994	up	cytochrome p450	AGAP008217-RA	AGAP008217-RA
CUST_1715_PI422575199	0.000648	0.0223688	4.58829	up	carboxypeptidase b	AGAP006206-RB	AGAP006206-RB
CUST_11322_PI422575199	5.59e-05	0.01041	4.55356	up	isoform b	AGAP008027-RA	AGAP008027-RA
CUST_1093_PI422575199	0.00467227	0.0485439	4.53886	up	af188633_1 m protein	AGAP005635-RA	AGAP005635-RA
CUST_12846_PI422575199	0.00018	0.0134239	4.48204	up	ctp synthase	AGAP009624-RA	AGAP009624-RA
CUST_993_PI422575199	0.00150281	0.0296913	4.41648	up	splicing factor 3b subunit 3	AGAP005549-RA	AGAP005549-RA
CUST_5008_PI422575199	0.000257	0.0151097	4.38934	up	ras-related gtp-binding protein a	AGAP002991-RA	AGAP002991-RA
CUST_9409_PI422575199	0.00133851	0.0289972	4.35259	up	juvenile hormone-inducible	AGAP010766-RA	AGAP010766-RA
CUST_7222_PI422575199	0.000237	0.0145836	4.29171	up	heat shock protein 70 b2	AGAP004583-RA	AGAP004583-RA
CUST_13920_PI422575199	0.00021	0.0141478	4.28881	up	isoform c	AGAP012814-RA	AGAP012814-RA
CUST_11190_PI422575199	2.46e-05	0.00965016	4.26502	up	translation elongation factor g	AGAP007894-RA	AGAP007894-RA
CUST_12283_PI422575199	0.0030213	0.0394396	4.25304	up	brain chitinase and chia	AGAP009049-RA	AGAP009049-RA
CUST_4742_PI422575199	6.25e-05	0.01041	4.22622	up	acetyl-coa acetyltransferase	AGAP001318-RA	AGAP001318-RA
CUST_10342_PI422575199	0.000105	0.011332	4.16145	up	AGAP011760-PA [Anopheles gambiae str. PEST]	AGAP011760-RA	AGAP011760-RA
CUST_4690_PI422575199	0.00197535	0.0330806	4.14645	up	---NA---	AGAP002771-RA	AGAP002771-RA
CUST_7402_PI422575199	0.0027518	0.0379289	4.12798	up	glycerol kinase	AGAP001563-RA	AGAP001563-RA
CUST_10297_PI422575199	0.000583	0.0215104	4.06215	up	pantothenate kinase	AGAP011715-RA	AGAP011715-RA
CUST_4841_PI422575199	6.32e-05	0.01041	3.99213	up	isoform a	AGAP002881-RA	AGAP002881-RA
CUST_12814_PI422575199	9.68e-06	0.00616107	3.96641	up	zinc carboxypeptidase a 1	AGAP009592-RA	AGAP009592-RA
CUST_12032_PI422575199	0.00385861	0.0442987	3.87309	up	AGAP008799-PA [Anopheles gambiae str. PEST]	AGAP008799-RA	AGAP008799-RA
CUST_2886_PI422575199	3.74e-06	0.00549497	3.859	up	ribosomal protein s6 kinase	AGAP007333-RA	AGAP007333-RA
CUST_5718_PI422575199	0.00130558	0.028588	3.84096	up	odorant-binding protein	AGAP003530-RA	AGAP003530-RA
CUST_13097_PI422575199	0.00250455	0.0364304	3.82769	up	pupal cuticle protein	AGAP009871-RA	AGAP009871-RA
CUST_2716_PI422575199	0.00041	0.0179312	3.80426	up	serpin 7 inhibitory serine protease inhibitor	AGAP007693-RA	AGAP007693-RA
CUST_12717_PI422575199	2.88e-05	0.01041	3.79568	up	mitochondrial import receptor subunit tom70	AGAP009497-RA	AGAP009497-RA
CUST_7852_PI422575199	0.000597	0.021851	3.79554	up	transcription factor btd	AGAP000674-RA	AGAP000674-RA
DETOX_714_PI422610884	0.00367532	0.0434875	3.79105	up	PX14 - Peroxidase; target probed by LSTM-AGAM-DETOX V3 probe agam-detox-1J16; alternative detox probe for AG_DETOX_P238	PX14	AGAP003714-RA
CUST_2048_PI422575199	5.05e-05	0.01041	3.77415	up	AGAP006565-PA [Anopheles gambiae str. PEST]	AGAP006565-RA	AGAP006565-RA
CUST_12441_PI422575199	0.000668	0.0226713	3.70204	up	serpin 6 plasmodium-related inhibitory serine protease inhibitor	AGAP009212-RA	AGAP009212-RA
CUST_12682_PI422575199	0.000277	0.0153672	3.67223	up	atp-binding cassette sub-family g member 4	AGAP009463-RA	AGAP009463-RA
CUST_235_PI422575199	7.18e-06	0.00549497	3.66345	up	l-lactate dehydrogenase	AGAP004880-RB	AGAP004880-RB
CUST_11732_PI422575199	0.00281677	0.0382772	3.63983	up	fatty acid synthase	AGAP008468-RA	AGAP008468-RA
CUST_7604_PI422575199	0.00139602	0.0292228	3.62695	up	anubl1 protein	AGAP001757-RA	AGAP001757-RA
CUST_3918_PI422575199	0.000244	0.0148115	3.59479	up	facilitated trehalose transporter tret1-like	AGAP001236-RA	AGAP001236-RA
CUST_436_PI422575199	0.00217892	0.0345163	3.56073	up	40s ribosomal protein s9	AGAP005061-RA	AGAP005061-RA
CUST_5673_PI422575199	0.00195989	0.0330385	3.55162	up	adam (a disintegrin and metalloprotease	AGAP003496-RA	AGAP003496-RA
CUST_5563_PI422575199	0.00120299	0.0274637	3.53078	up	adenylosuccinate synthetase	AGAP003405-RA	AGAP003405-RA
CUST_13827_PI422575199	0.00184988	0.0323805	3.52499	up	anopheles gambiae pest agap012708-pa	AGAP012708-RA	AGAP012708-RA
CUST_10472_PI422575199	0.000314	0.015826	3.50892	up	cub domain serine protease	AGAP011908-RA	AGAP011908-RA
DETOX_491_PI422610884	5.76e-06	0.00549497	3.50192	up	CYP6Z3 - Cytochrome P450 monooxygenase; target probed by LSTM-AGAM-DETOX V3 probe agam-detox-1O18	CYP6Z3	AGAP008217-RA
CUST_2044_PI422575199	0.000216	0.014201	3.49073	up	AGAP006561-PA [Anopheles gambiae str. PEST]	AGAP006561-RA	AGAP006561-RA
CUST_236_PI422575199	7e-06	0.00549497	3.47641	up	l-lactate dehydrogenase	AGAP004880-RC	AGAP004880-RC
CUST_12306_PI422575199	0.00157361	0.0303321	3.47369	up	hypothetical conserved protein	AGAP009073-RA	AGAP009073-RA
CUST_2423_PI422575199	0.00430053	0.0469096	3.46999	up	matrix metalloproteinase	AGAP006904-RA	AGAP006904-RA
CUST_11705_PI422575199	0.000362	0.0168897	3.44795	up	AGAP008441-PA [Anopheles gambiae str. PEST]	AGAP008441-RA	AGAP008441-RA
CUST_5961_PI422575199	0.000851	0.0246124	3.44788	up	aminopeptidase n	AGAP013188-RA	AGAP013188-RA
CUST_10296_PI422575199	0.00128852	0.0283364	3.44672	up	AGAP011714-PA [Anopheles gambiae str. PEST]	AGAP011714-RA	AGAP011714-RA
CUST_237_PI422575199	1.82e-05	0.00843522	3.44463	up	l-lactate dehydrogenase	AGAP004880-RA	AGAP004880-RA
CUST_13574_PI422575199	0.00191411	0.0327554	3.40759	up	cuticular protein 49aa cg30045-pb	AGAP009877-RA	AGAP009877-RA
CUST_9519_PI422575199	0.000889	0.0247206	3.39317	up	pupal cuticle protein	AGAP010887-RA	AGAP010887-RA
CUST_2424_PI422575199	0.00150057	0.0296913	3.38873	up	matrix metalloproteinase	AGAP006904-RB	AGAP006904-RB
CUST_2425_PI422575199	0.00207532	0.0339179	3.3663	up	matrix metalloproteinase	AGAP006904-RC	AGAP006904-RC
CUST_10058_PI422575199	0.000105	0.011332	3.36428	up	shc transforming protein	AGAP011463-RA	AGAP011463-RA
CUST_12894_PI422575199	0.000549	0.0209977	3.36419	up	a kinase anchor protein isoform b	AGAP009672-RA	AGAP009672-RA
CUST_5735_PI422575199	0.00337735	0.0418858	3.3637	up	AGAP013362-PA [Anopheles gambiae str. PEST]	AGAP013362-RA	AGAP013362-RA
CUST_9954_PI422575199	0.00221648	0.0345163	3.35153	up	amyloid protein-binding protein 2	AGAP011356-RA	AGAP011356-RA
CUST_7896_PI422575199	0.00430304	0.0469096	3.34025	up	cytochrome p450	AGAP013490-RA	AGAP013490-RA
CUST_1351_PI422575199	0.000481	0.0198084	3.28977	up	AGAP005886-PA [Anopheles gambiae str. PEST]	AGAP005886-RA	AGAP005886-RA
CUST_5959_PI422575199	0.00258535	0.0369719	3.26793	up	aminopeptidase n	AGAP013393-RA	AGAP013393-RA
CUST_12220_PI422575199	0.000675	0.0226713	3.2624	up	udp-n-acetylglucosamine: polypeptide-n-acetylglucosaminyl	AGAP008985-RA	AGAP008985-RA
CUST_9055_PI422575199	0.00104736	0.026157	3.23994	up	serine-pyruvate aminotransferase	AGAP010387-RA	AGAP010387-RA
CUST_12365_PI422575199	0.00266044	0.0374151	3.23985	up	transmembrane protein 32	AGAP009134-RA	AGAP009134-RA
CUST_9498_PI422575199	0.0021949	0.0345163	3.20497	up	6-phosphogluconolactonase	AGAP010866-RA	AGAP010866-RA
CUST_12442_PI422575199	0.00083	0.0244331	3.17165	up	serpin 16 inhibitory serine protease inhibitor	AGAP009213-RA	AGAP009213-RA
CUST_11905_PI422575199	0.00219797	0.0345163	3.17078	up	udp-glucose 4-epimerase	AGAP008664-RA	AGAP008664-RA
CUST_13091_PI422575199	0.000745	0.0237834	3.16594	up	isoform b	AGAP009864-RA	AGAP009864-RA
DETOX_385_PI422610884	0.00359641	0.0431824	3.14972	up	CYP4H24 - Cytochrome P450 monooxygenase; suspected Ensembl annotation error; target probed by LSTM-AGAM-DETOX V3 probe agam-detox-1C22	CYP4H24	AGAP000088-RA
CUST_4981_PI422575199	0.00134362	0.0290317	3.14951	up	proprotein convertase subtilisin kexin type furin	AGAP001330-RA	AGAP001330-RA
CUST_4580_PI422575199	0.000816	0.0244331	3.12417	up	psq-dna binding domain	AGAP013200-RA	AGAP013200-RA
CUST_10667_PI422575199	0.00155444	0.0301473	3.10515	up	ral	AGAP012108-RA	AGAP012108-RA
CUST_12075_PI422575199	0.00127672	0.0281716	3.08085	up	isoform b	AGAP008842-RA	AGAP008842-RA
CUST_12815_PI422575199	0.00179874	0.0319201	3.06235	up	zinc carboxypeptidase a 1	AGAP009593-RA	AGAP009593-RA
CUST_7491_PI422575199	0.00023	0.0145724	3.00944	up		AGAP001662-RA	AGAP001662-RA
CV_A_90_P006563	0.000159	0.0126597	3.00594	up		CV1	CV1
DETOX_215_PI422610884	0.000466	0.0194223	2.96637	up	CYP12F1 - Cytochrome P450 monooxygenase; target probed by LSTM-AGAM-DETOX V3 probe agam-detox-1F8	CYP12F1	AGAP008022-RA
CUST_8623_PI422575199	0.00250098	0.0364304	2.96152	up	short-chain dehydrogenase	AGAP000275-RA	AGAP000275-RA
CUST_3526_PI422575199	0.00102084	0.0258562	2.9411	up	chymotrypsin-like protein	AGAP001198-RA	AGAP001198-RA
CUST_8482_PI422575199	0.00185783	0.0323912	2.93799	up	kinesin-like protein klp10a	AGAP000159-RA	AGAP000159-RA
CUST_8288_PI422575199	0.000599	0.021851	2.92014	up	toll	AGAP013027-RA	AGAP013027-RA
CUST_10773_PI422575199	0.00356774	0.0429902	2.90065	up	sugar transporter	AGAP012218-RA	AGAP012218-RA
CUST_12542_PI422575199	0.00106149	0.0261697	2.90034	up	AGAP009320-PA [Anopheles gambiae str. PEST]	AGAP009320-RA	AGAP009320-RA
CUST_114_PI422575199	0.000295	0.0157544	2.8527	up	trypsin	AGAP004770-RA	AGAP004770-RA
CUST_1989_PI422575199	0.000279	0.0153672	2.83522	up	sg2 protein	AGAP006506-RA	AGAP006506-RA
CUST_3455_PI422575199	0.000842	0.0245084	2.80506	up	metallothionein c	AGAP001890-RA	AGAP001890-RA
CUST_3798_PI422575199	0.00408963	0.0456586	2.79298	up	AGAP002134-PA [Anopheles gambiae str. PEST]	AGAP002134-RA	AGAP002134-RA
CUST_7893_PI422575199	0.000416	0.0181066	2.78265	up	btb poz domain-containing protein	AGAP000083-RA	AGAP000083-RA
CUST_1178_PI422575199	0.000569	0.0212932	2.77122	up	lysozyme c6	AGAP005717-RA	AGAP005717-RA
CUST_13007_PI422575199	0.000158	0.0126597	2.77091	up	pickpocket 10	AGAP009789-RA	AGAP009789-RA
CUST_12729_PI422575199	6.54e-05	0.01041	2.7693	up	piwi	AGAP009509-RA	AGAP009509-RA
CUST_5303_PI422575199	0.00207098	0.0339014	2.76894	up	elongase	AGAP003196-RA	AGAP003196-RA
CUST_5923_PI422575199	0.000244	0.0148115	2.76599	up	dead box atp-dependent rna helicase	AGAP003663-RB	AGAP003663-RB
CUST_8736_PI422575199	4.96e-05	0.01041	2.7554	up	lactoylglutathione lyase	AGAP000367-RA	AGAP000367-RA
CUST_6161_PI422575199	0.00322296	0.040867	2.73652	up	class b basic helix-loop-helix protein (differentially expressed in chondrocytes)	AGAP003844-RA	AGAP003844-RA
CUST_6692_PI422575199	0.000113	0.0116584	2.72454	up	AGAP004217-PA [Anopheles gambiae str. PEST]	AGAP004217-RA	AGAP004217-RA
CUST_12072_PI422575199	3.54e-05	0.01041	2.71652	up	isoform b	AGAP008839-RA	AGAP008839-RA
CUST_4052_PI422575199	0.000348	0.0166726	2.71534	up	sulfate transporter	AGAP002331-RA	AGAP002331-RA
CUST_6344_PI422575199	0.00131811	0.0287388	2.70925	up	kda basic salivary protein	AGAP013423-RA	AGAP013423-RA
CUST_338_PI422575199	0.00231049	0.0350602	2.69281	up	isoform b	AGAP013107-RA	AGAP013107-RA
CUST_9299_PI422575199	9.73e-05	0.011332	2.68741	up	AGAP010642-PA [Anopheles gambiae str. PEST]	AGAP010642-RA	AGAP010642-RA
CUST_12001_PI422575199	0.000104	0.011332	2.68398	up	coiled-coil domain-containing protein 49	AGAP008760-RA	AGAP008760-RA
CUST_10404_PI422575199	0.00483224	0.0491111	2.657	up	trifunctional enzyme beta subunit (tp-beta)	AGAP011827-RA	AGAP011827-RA
CUST_4928_PI422575199	0.000535	0.020788	2.6516	up	secretory carrier-associated membrane protein	AGAP002922-RA	AGAP002922-RA
DETOX_386_PI422610884	0.00382689	0.0442287	2.64064	up	CYP4H24 - Cytochrome P450 monooxygenase; suspected Ensembl annotation error; target probed by LSTM-AGAM-DETOX V3 probe agam-detox-1C22	CYP4H24	AGAP000088-RA
CUST_12203_PI422575199	0.000652	0.0223688	2.6362	up	probable pancreatic secretory proteinase inhibitor	AGAP008968-RA	AGAP008968-RA
CUST_3533_PI422575199	0.000342	0.0166726	2.63375	up	dna polymerase zeta catalytic subunit	AGAP013386-RA	AGAP013386-RA
CUST_9714_PI422575199	0.00049	0.0199625	2.63296	up	myosin iiia	AGAP011099-RA	AGAP011099-RA
DETOX_214_PI422610884	0.002064	0.033895	2.63198	up	CYP12F1 - Cytochrome P450 monooxygenase; target probed by LSTM-AGAM-DETOX V3 probe agam-detox-1F8	CYP12F1	AGAP008022-RA
DETOX_592_PI422610884	0.000618	0.0220409	2.62896	up	GSTD3 - Glutathion S-transferase; target probed by LSTM-AGAM-DETOX V3 probe agam-detox-1N10	GSTD3	AGAP004382-RA
CUST_5462_PI422575199	0.00011	0.0116411	2.62813	up	apolipoprotein a binding protein	AGAP003324-RA	AGAP003324-RA
CUST_6076_PI422575199	0.000106	0.011392	2.59153	up	importin beta-3	AGAP003769-RA	AGAP003769-RA
CUST_280_PI422575199	0.00413209	0.0457912	2.58015	up	fibrinogen and fibronectin	AGAP004918-RA	AGAP004918-RA
CUST_5304_PI422575199	0.000113	0.0116584	2.56164	up	elongation of very long chain fatty acids protein 4	AGAP003197-RA	AGAP003197-RA
DETOX_594_PI422610884	0.00162723	0.0306611	2.54997	up	GSTD3 - Glutathion S-transferase; target probed by LSTM-AGAM-DETOX V3 probe agam-detox-1N10; alternative detox probe for AG_DETOX_P198	GSTD3	AGAP004382-RA
CUST_1289_PI422575199	0.00323375	0.0409019	2.54481	up	salivary protein	AGAP005822-RA	AGAP005822-RA
CUST_5573_PI422575199	0.0010041	0.0258316	2.53122	up	prefoldin subunit 5	AGAP003416-RA	AGAP003416-RA
DETOX_593_PI422610884	0.00127526	0.0281716	2.52735	up	GSTD3 - Glutathion S-transferase; target probed by LSTM-AGAM-DETOX V3 probe agam-detox-1N10	GSTD3	AGAP004382-RA
CUST_7242_PI422575199	0.00043	0.018546	2.52561	up	isoform d	AGAP004592-RC	AGAP004592-RC
CUST_8850_PI422575199	0.00379712	0.0440145	2.5143	up	neuropathy target esterase swiss cheese	AGAP000467-RA	AGAP000467-RA
CUST_11317_PI422575199	0.000233	0.0145834	2.50805	up	cytochrome p450	AGAP008022-RA	AGAP008022-RA
CUST_12096_PI422575199	0.000376	0.0168897	2.49395	up	cgmp-dependent protein kinase	AGAP008864-RA	AGAP008864-RA
CUST_429_PI422575199	0.000377	0.0168897	2.48606	up	ion transport peptide-like	AGAP005055-RA	AGAP005055-RA
CUST_7235_PI422575199	0.00104799	0.026157	2.48444	up	isoform d	AGAP004592-RG	AGAP004592-RG
DETOX_443_PI422610884	0.00305211	0.0396385	2.47995	up	CYP6M3 - Cytochrome P450 monooxygenase; target probed by LSTM-AGAM-DETOX V3 probe agam-detox-1F17	CYP6M3	AGAP008213-RA
CUST_548_PI422575199	9.86e-05	0.011332	2.4705	up	exonuclease 3 -5 domain-like-containing protein 1	AGAP005155-RA	AGAP005155-RA
CUST_8040_PI422575199	0.00342126	0.0421225	2.46981	up	mitochondrial solute carrier	AGAP000097-RA	AGAP000097-RA
CUST_3761_PI422575199	0.00252443	0.0365318	2.46904	up	alpha-amylase	AGAP002102-RA	AGAP002102-RA
CUST_7243_PI422575199	0.00101627	0.0258562	2.4632	up	isoform d	AGAP004592-RD	AGAP004592-RD
CUST_9509_PI422575199	0.000583	0.0215104	2.45734	up	isoform b	AGAP010878-RA	AGAP010878-RA
CUST_5305_PI422575199	0.00165113	0.0306672	2.43399	up	elongase	AGAP013219-RA	AGAP013219-RA
CUST_4573_PI422575199	0.00400693	0.0452099	2.42502	up	vacuolar membrane protein pep11	AGAP002665-RA	AGAP002665-RA
DETOX_144_PI422610884	0.000751	0.0237834	2.41535	up	COEAE2G - Carboxylesterase; target probed by LSTM-AGAM-DETOX V3 probe agam-detox-1K17; alternative detox probe for AG_DETOX_P048	COEAE2G	AGAP006723-RA
CUST_5762_PI422575199	0.00114123	0.0267276	2.4058	up	udp-glucose:glycoprotein glucosyltransferase	AGAP003560-RA	AGAP003560-RA
CUST_1104_PI422575199	0.000451	0.0192071	2.36887	up	3-alpha-(or 20-beta)-hydroxysteroid dehydrogenase	AGAP005645-RA	AGAP005645-RA
DETOX_686_PI422610884	0.000101	0.011332	2.35435	up	NIT8503 - Nitrilase; target probed by LSTM-AGAM-DETOX V3 probe agam-detox-2B2	NIT8503	AGAP012801-RA
CUST_13426_PI422575199	0.00385229	0.0442987	2.34704	up	scm-related gene containing four mbt isoform b	AGAP010202-RA	AGAP010202-RA
CUST_9066_PI422575199	0.00281518	0.0382772	2.33958	up	dimethylaniline monooxygenase	AGAP010398-RA	AGAP010398-RA
CUST_6805_PI422575199	6.44e-05	0.01041	2.33597	up	phosphate transporter	AGAP004251-RA	AGAP004251-RA
CUST_6303_PI422575199	1.65e-05	0.00810404	2.32185	up	pdz and lim domain protein 1	AGAP003939-RC	AGAP003939-RC
CUST_1942_PI422575199	0.00326139	0.0411282	2.31175	up	lupus la ribonucleoprotein	AGAP006460-RA	AGAP006460-RA
CUST_4925_PI422575199	0.00185012	0.0323805	2.28266	up	isoform a	AGAP002924-RA	AGAP002924-RA
CUST_11772_PI422575199	0.00483297	0.0491111	2.27845	up	uty-prov protein	AGAP008509-RA	AGAP008509-RA
DETOX_687_PI422610884	0.000504	0.0201308	2.27376	up	NIT8503 - Nitrilase; target probed by LSTM-AGAM-DETOX V3 probe agam-detox-2B2; alternative detox probe for AG_DETOX_P229	NIT8503	AGAP012801-RA
CUST_5302_PI422575199	0.00309734	0.039971	2.27301	up	elongation of very long chain fatty acids protein 4	AGAP003195-RA	AGAP003195-RA
CUST_9984_PI422575199	0.00439052	0.047436	2.26548	up	paf acetylhydrolase 45 kda	AGAP011387-RA	AGAP011387-RA
CUST_314_PI422575199	0.00362625	0.0433169	2.2587	up	uncharacterized protein c7orf30	AGAP004955-RA	AGAP004955-RA
CUST_12691_PI422575199	0.000269	0.0151927	2.24974	up	abc transporter	AGAP009472-RA	AGAP009472-RA
CUST_12108_PI422575199	0.00250271	0.0364304	2.24926	up	atp synthase mitochondrial f1 complex assembly factor 2	AGAP008876-RA	AGAP008876-RA
CUST_12869_PI422575199	0.00165023	0.0306672	2.24641	up	proteasome maturation protein	AGAP009647-RA	AGAP009647-RA
DETOX_712_PI422610884	0.00189446	0.0325898	2.24538	up	PX14 - Peroxidase; target probed by LSTM-AGAM-DETOX V3 probe agam-detox-1J16	PX14	AGAP003714-RA
CUST_8263_PI422575199	0.00446093	0.0476634	2.23384	up	ectonucleotide pyrophosphatase phosphodiesterase	AGAP000982-RA	AGAP000982-RA
CUST_11055_PI422575199	0.00173649	0.0314388	2.23071	up	hypothetical conserved protein	AGAP007760-RA	AGAP007760-RA
CUST_3782_PI422575199	0.000276	0.0153672	2.21746	up	cytochrome b5	AGAP002113-RC	AGAP002113-RC
DETOX_713_PI422610884	0.000821	0.0244331	2.21499	up	PX14 - Peroxidase; target probed by LSTM-AGAM-DETOX V3 probe agam-detox-1J16	PX14	AGAP003714-RA
CUST_12695_PI422575199	0.00188266	0.0325225	2.21097	up	bruno- isoform e	AGAP009475-RA	AGAP009475-RA
DETOX_442_PI422610884	0.00146508	0.0295343	2.20206	up	CYP6M3 - Cytochrome P450 monooxygenase; target probed by LSTM-AGAM-DETOX V3 probe agam-detox-1F17	CYP6M3	AGAP008213-RA
CUST_5088_PI422575199	0.0045953	0.0482365	2.19532	up	brix domain-containing protein 1	AGAP003048-RA	AGAP003048-RA
CUST_2669_PI422575199	0.00397343	0.0451534	2.19293	up	-like protein subfamily c member 22	AGAP007138-RA	AGAP007138-RA
CUST_12196_PI422575199	0.00103074	0.0260421	2.18589	up	maltase 1	AGAP008961-RA	AGAP008961-RA
CUST_526_PI422575199	0.000145	0.0126597	2.18261	up	isoform b	AGAP005133-RA	AGAP005133-RA
CUST_8340_PI422575199	0.00149663	0.0296913	2.17134	up	scrb10 protein	AGAP000016-RA	AGAP000016-RA
CUST_1008_PI422575199	0.00135997	0.0292136	2.17133	up	sugar transporter	AGAP005563-RA	AGAP005563-RA
CUST_13078_PI422575199	9.29e-08	0.000945	2.17099	up	abc transporter	AGAP009850-RA	AGAP009850-RA
CUST_1009_PI422575199	0.00140584	0.0292228	2.17062	up	sugar transporter	AGAP005563-RB	AGAP005563-RB
CUST_6806_PI422575199	0.00026	0.0151226	2.16355	up	phosphate transporter	AGAP004251-RB	AGAP004251-RB
CUST_11497_PI422575199	0.000976	0.0257145	2.14484	up	cytochrome p450	AGAP008213-RA	AGAP008213-RA
CUST_13769_PI422575199	0.00293887	0.0389124	2.14137	up	anopheles gambiae pest agap012644-pa	AGAP012644-RA	AGAP012644-RA
CUST_3470_PI422575199	0.00176286	0.0316569	2.13298	up	f-box and leucine-rich repeat protein 11	AGAP001895-RA	AGAP001895-RA
CUST_5721_PI422575199	0.00124145	0.0278392	2.12478	up	egl nine-like protein 1	AGAP003523-RA	AGAP003523-RA
CUST_1010_PI422575199	0.00138291	0.0292228	2.11811	up	sugar transporter	AGAP005563-RC	AGAP005563-RC
CUST_1026_PI422575199	0.00197338	0.0330806	2.09442	up	aspartyl-trna synthetase	AGAP005576-RA	AGAP005576-RA
CUST_4462_PI422575199	0.00386447	0.0442987	2.08147	up	zinc iron transporter	AGAP002624-RB	AGAP002624-RB
CUST_291_PI422575199	0.000214	0.014201	2.08031	up	sodium chloride dependent transporter	AGAP004932-RA	AGAP004932-RA
CUST_1917_PI422575199	0.00200251	0.0334211	2.07116	up		AGAP006436-RA	AGAP006436-RA
CUST_9841_PI422575199	0.00120004	0.0274618	2.06822	up	fbn8 protein	AGAP011231-RA	AGAP011231-RA
CUST_10886_PI422575199	0.00233944	0.0352776	2.05314	up	odorant-binding protein 59a	AGAP012331-RA	AGAP012331-RA
DETOX_820_PI422610884	0.0045571	0.0480075	2.04552	up	TRX3 - Thioredoxin; target probed by LSTM-AGAM-DETOX V3 probe agam-detox-1B7	TRX3	AGAP003338-RA
DETOX_446_PI422610884	0.00464044	0.0484109	2.03866	up	CYP6M4 - Cytochrome P450 monooxygenase; target probed by LSTM-AGAM-DETOX V3 probe agam-detox-1O11	CYP6M4	AGAP008214-RA
CUST_4102_PI422575199	0.00101644	0.0258562	2.03532	up	adenylsulfate kinase	AGAP001256-RC	AGAP001256-RC
DETOX_830_PI422610884	0.00375283	0.0437126	2.03276	up	TubulinB - House-keeping gene; target probed by LSTM-AGAM-DETOX V3 probe agam-detox-1B17	TubulinB	AGAP010510-RA
CUST_4104_PI422575199	0.000758	0.0237834	2.02281	up	adenylsulfate kinase	AGAP001256-RB	AGAP001256-RB
CUST_1863_PI422575199	0.00379972	0.0440145	2.01091	up	---NA---	AGAP006386-RB	AGAP006386-RB
CUST_10089_PI422575199	0.00347582	0.0423842	2.00764	up	udp-galactose transporter	AGAP011493-RA	AGAP011493-RA
CUST_6441_PI422575199	0.00119781	0.0274618	25.2365	down	AGAP004077-PA [Anopheles gambiae str. PEST]	AGAP004077-RA	AGAP004077-RA
CUST_1640_PI422575199	0.00061	0.0220123	23.572	down	gustatory receptor 28b	AGAP006143-RC	AGAP006143-RC
CUST_1636_PI422575199	7.81e-05	0.0108975	21.9947	down	gustatory receptor (agap006143-pf)	AGAP006143-RF	AGAP006143-RF
CUST_1638_PI422575199	0.00065	0.0223688	21.3083	down	gustatory receptor	AGAP006143-RB	AGAP006143-RB
CUST_1641_PI422575199	0.000643	0.0223688	20.5378	down	gustatory receptor 93b	AGAP006143-RE	AGAP006143-RE
CUST_3914_PI422575199	0.00113795	0.0267276	16.8947	down	cytochrome p450	AGAP002205-RA	AGAP002205-RA
CUST_1685_PI422575199	0.004762	0.0487397	16.8397	down	troponin c	AGAP006181-RA	AGAP006181-RA
DETOX_281_PI422610884	0.00429624	0.0469096	16.8379	down	CYP325C1 - Cytochrome P450 monooxygenase; target probed by LSTM-AGAM-DETOX V3 probe agam-detox-1G17	CYP325C1	AGAP002207-RA
DETOX_283_PI422610884	0.00486141	0.0492526	16.6785	down	CYP325C2 - Cytochrome P450 monooxygenase; target probed by LSTM-AGAM-DETOX V3 probe agam-detox-1G9	CYP325C2	AGAP002205-RA
DETOX_285_PI422610884	0.00368949	0.0434875	16.0699	down	CYP325C2 - Cytochrome P450 monooxygenase; target probed by LSTM-AGAM-DETOX V3 probe agam-detox-1G9; alternative detox probe for AG_DETOX_P095	CYP325C2	AGAP002205-RA
CUST_3912_PI422575199	0.00463684	0.0484109	15.9046	down	cytochrome p450	AGAP002207-RA	AGAP002207-RA
CUST_1639_PI422575199	7.55e-05	0.0108207	15.5927	down	gustatory receptor r6	AGAP006143-RA	AGAP006143-RA
CUST_2623_PI422575199	0.000835	0.0244331	14.4082	down	ring finger protein nhl-1	AGAP007095-RA	AGAP007095-RA
DETOX_286_PI422610884	0.00453796	0.0480075	13.2093	down	CYP325C3 - Cytochrome P450 monooxygenase; target probed by LSTM-AGAM-DETOX V3 probe agam-detox-1G3	CYP325C3	AGAP009696-RA
CUST_2969_PI422575199	0.00157021	0.0303321	12.6877	down	ctlma3 protein	AGAP007410-RA	AGAP007410-RA
CUST_9424_PI422575199	0.000268	0.0151927	11.6789	down	isoform c	AGAP010781-RA	AGAP010781-RA
CUST_13674_PI422575199	0.000389	0.0173097	10.9028	down	anopheles gambiae pest agap012532-pa	AGAP012532-RA	AGAP012532-RA
CUST_8292_PI422575199	0.000308	0.0158172	10.2877	down	AGAP001006-PA [Anopheles gambiae str. PEST]	AGAP001006-RA	AGAP001006-RA
CUST_12602_PI422575199	0.000544	0.0209786	9.39726	down	cellular retinaldehyde-binding protein	AGAP009379-RA	AGAP009379-RA
DETOX_282_PI422610884	0.00263451	0.0372428	9.16367	down	CYP325C1 - Cytochrome P450 monooxygenase; target probed by LSTM-AGAM-DETOX V3 probe agam-detox-1G17; alternative detox probe for AG_DETOX_P094	CYP325C1	AGAP002207-RA
CUST_3331_PI422575199	0.000302	0.0157544	8.50412	down	phospholipid scramblase 1	AGAP005498-RC	AGAP005498-RC
DETOX_280_PI422610884	0.00305717	0.0396537	8.14954	down	CYP325C1 - Cytochrome P450 monooxygenase; target probed by LSTM-AGAM-DETOX V3 probe agam-detox-1G17	CYP325C1	AGAP002207-RA
CUST_12674_PI422575199	0.00496654	0.0499696	8.12214	down	AGAP009452-PA [Anopheles gambiae str. PEST]	AGAP009452-RA	AGAP009452-RA
CUST_156_PI422575199	0.0029292	0.0388721	7.88438	down	protease m1 zinc metalloprotease	AGAP004808-RA	AGAP004808-RA
CUST_10530_PI422575199	0.002776	0.0380933	7.24571	down	epoxide hydrolase	AGAP011970-RA	AGAP011970-RA
CUST_6080_PI422575199	0.000193	0.0136403	7.20301	down	juvenile hormone-inducible	AGAP003764-RA	AGAP003764-RA
DETOX_519_PI422610884	0.00350977	0.0426691	7.07665	down	CYP9M1 - Cytochrome P450 monooxygenase; suspected Ensembl annotation error; target probed by LSTM-AGAM-DETOX V3 probe agam-detox-1I2; alternative detox probe for AG_DETOX_P173	CYP9M1	AGAP009374-RA
CUST_3667_PI422575199	0.00230597	0.0350449	7.0034	down	beta-galactosidase	AGAP002055-RA	AGAP002055-RA
CUST_2817_PI422575199	0.0011057	0.0266321	6.95411	down	AGAP007263-PA [Anopheles gambiae str. PEST]	AGAP007263-RA	AGAP007263-RA
CUST_933_PI422575199	0.000141	0.0126597	6.8682	down	serine 3-dehydrogenase	AGAP005499-RA	AGAP005499-RA
CUST_12988_PI422575199	0.00167124	0.0307016	6.85504	down	zinc finger protein	AGAP009771-RA	AGAP009771-RA
DETOX_287_PI422610884	0.00233263	0.0352386	6.82964	down	CYP325C3 - Cytochrome P450 monooxygenase; target probed by LSTM-AGAM-DETOX V3 probe agam-detox-1G3	CYP325C3	AGAP009696-RA
CUST_3333_PI422575199	4.33e-05	0.01041	6.53914	down	phospholipid scramblase 1	AGAP005498-RA	AGAP005498-RA
CUST_3332_PI422575199	0.000121	0.011861	6.15982	down	phospholipid scramblase	AGAP005498-RB	AGAP005498-RB
CUST_5856_PI422575199	0.00187715	0.0325225	6.09628	down	alcohol dehydrogenase	AGAP003581-RA	AGAP003581-RA
CUST_2243_PI422575199	0.00165714	0.0306672	6.06456	down		AGAP006731-RA	AGAP006731-RA
CUST_3590_PI422575199	0.00166346	0.0306672	5.93164	down	scf apoptosis response protein	AGAP001975-RA	AGAP001975-RA
DETOX_518_PI422610884	0.000587	0.0215755	5.91014	down	CYP9M1 - Cytochrome P450 monooxygenase; suspected Ensembl annotation error; target probed by LSTM-AGAM-DETOX V3 probe agam-detox-1I2	CYP9M1	AGAP009374-RA
CUST_13544_PI422575199	0.000258	0.0151097	5.83746	down	cd36 antigen	AGAP010132-RA	AGAP010132-RA
CUST_11899_PI422575199	0.00221742	0.0345163	5.78675	down	AGAP008657-PA [Anopheles gambiae str. PEST]	AGAP008657-RA	AGAP008657-RA
CUST_12222_PI422575199	0.00230495	0.0350449	5.7639	down	juvenile hormone-inducible	AGAP008987-RA	AGAP008987-RA
CUST_2437_PI422575199	0.000901	0.0247206	5.74309	down	gustatory receptor (agap006917-pa)	AGAP006917-RA	AGAP006917-RA
CUST_11241_PI422575199	0.00183779	0.0323744	5.65878	down	juvenile hormone-inducible	AGAP007946-RA	AGAP007946-RA
CUST_1976_PI422575199	0.00267753	0.0375304	5.60509	down	---NA---	AGAP006494-RA	AGAP006494-RA
CUST_4056_PI422575199	0.00188109	0.0325225	5.5711	down	probable protein	AGAP013453-RA	AGAP013453-RA
CUST_8977_PI422575199	0.00018	0.0134239	5.56949	down	oxidoreductase	AGAP010311-RA	AGAP010311-RA
CUST_13873_PI422575199	0.000692	0.0228874	5.4799	down	aminopeptidase n	AGAP012757-RA	AGAP012757-RA
CUST_158_PI422575199	0.000708	0.0232036	5.47935	down	c-type lectin (agap004810-pa)	AGAP004810-RA	AGAP004810-RA
CUST_10501_PI422575199	0.00120697	0.0274929	5.4543	down	isoform d	AGAP011937-RA	AGAP011937-RA
CUST_1913_PI422575199	0.000467	0.0194223	5.42377	down	ichit	AGAP006432-RA	AGAP006432-RA
CUST_13955_PI422575199	0.000529	0.0207197	5.32687	down	cd36 antigen	AGAP012849-RA	AGAP012849-RA
CUST_13609_PI422575199	0.00201782	0.033557	5.19701	down	m protein	AGAP012459-RA	AGAP012459-RA
CUST_3531_PI422575199	0.00169578	0.030999	5.18909	down	AGAP001203-PA [Anopheles gambiae str. PEST]	AGAP001203-RA	AGAP001203-RA
CUST_1929_PI422575199	4.64e-05	0.01041	5.15638	down	arylalkylamine n-acetyltransferase	AGAP006447-RA	AGAP006447-RA
CUST_2304_PI422575199	0.00158971	0.030401	5.13952	down	AGAP006792-PA [Anopheles gambiae str. PEST]	AGAP006792-RA	AGAP006792-RA
CUST_3632_PI422575199	0.00100718	0.0258316	5.13464	down	AGAP013531-PA [Anopheles gambiae str. PEST]	AGAP013098-RA	AGAP013098-RA
CUST_1642_PI422575199	0.000461	0.0193898	5.02786	down	zinc metalloproteinase nas-4	AGAP006144-RA	AGAP006144-RA
CUST_13603_PI422575199	0.000727	0.0236335	4.90156	down	chitooligosaccharidolytic beta-n-acetylglucosaminidase	AGAP012453-RA	AGAP012453-RA
CUST_11010_PI422575199	0.000956	0.0256084	4.89748	down	serine protease	AGAP011785-RA	AGAP011785-RA
CUST_1798_PI422575199	0.00239859	0.0356938	4.8871	down	pupal cuticle protein	AGAP006283-RB	AGAP006283-RB
CUST_2218_PI422575199	7.52e-05	0.0108207	4.84997	down	chymotrypsin 1	AGAP006709-RA	AGAP006709-RA
CUST_562_PI422575199	2.36e-05	0.00965016	4.82776	down	laminin gamma-3	AGAP005165-RA	AGAP005165-RA
CUST_9642_PI422575199	0.00279375	0.0382338	4.81398	down	kda secreted salivary protein	AGAP011027-RA	AGAP011027-RA
CUST_3669_PI422575199	0.000662	0.0226298	4.78368	down	beta-galactosidase	AGAP002058-RA	AGAP002058-RA
CUST_11563_PI422575199	0.00247458	0.0362535	4.74778	down	short d7 protein	AGAP008280-RA	AGAP008280-RA
CUST_1872_PI422575199	0.000198	0.013749	4.73217	down	phospholipase plb1	AGAP006395-RA	AGAP006395-RA
DETOX_321_PI422610884	0.00277219	0.0380923	4.73135	down	CYP49A1 - Cytochrome P450 monooxygenase; target probed by LSTM-AGAM-DETOX V3 probe agam-detox-1I7; alternative detox probe for AG_DETOX_P107	CYP49A1	AGAP005774-RA
CUST_380_PI422575199	0.00160169	0.030483	4.60295	down	isoform b	AGAP005013-RA	AGAP005013-RA
CUST_5978_PI422575199	0.00327003	0.0411563	4.56928	down	l-allo-threonine aldolase	AGAP003688-RA	AGAP003688-RA
CUST_6417_PI422575199	9.36e-05	0.011332	4.54391	down	protease m1 zinc metalloprotease	AGAP013150-RA	AGAP013150-RA
CUST_11808_PI422575199	0.000235	0.0145834	4.53562	down	maltose phosphorylase	AGAP008547-RA	AGAP008547-RA
CUST_11562_PI422575199	0.00369403	0.0434875	4.51525	down	d7 protein	AGAP008279-RA	AGAP008279-RA
DETOX_288_PI422610884	0.00239385	0.0356938	4.51353	down	CYP325C3 - Cytochrome P450 monooxygenase; target probed by LSTM-AGAM-DETOX V3 probe agam-detox-1G3; alternative detox probe for AG_DETOX_P096	CYP325C3	AGAP009696-RA
CUST_4128_PI422575199	0.00439573	0.047436	4.51256	down	lipase 1 precursor	AGAP002353-RA	AGAP002353-RA
CUST_13910_PI422575199	0.00232109	0.0351687	4.47756	down	fire exit	AGAP012803-RA	AGAP012803-RA
CUST_6505_PI422575199	0.00461793	0.0483743	4.42123	down	transmembrane protein 68	AGAP013284-RB	AGAP013284-RB
DETOX_517_PI422610884	0.00287141	0.0385088	4.37751	down	CYP9M1 - Cytochrome P450 monooxygenase; suspected Ensembl annotation error; target probed by LSTM-AGAM-DETOX V3 probe agam-detox-1I2	CYP9M1	AGAP009374-RA
CUST_7450_PI422575199	6.51e-05	0.01041	4.34966	down	sodium solute symporter	AGAP001635-RA	AGAP001635-RA
CUST_6314_PI422575199	0.000785	0.0240926	4.31306	down	cog3_aedae ame: full=conserved oligomeric golgi complex subunit 3 short=cog complex subunit 3 ame: full=component of oligomeric golgi complex 3	AGAP003970-RA	AGAP003970-RA			4.32024
CUST_12597_PI422575199	0.00318317	0.0406663	4.29799	down	cytochrome p450	AGAP009374-RA	AGAP009374-RA
CUST_5236_PI422575199	0.00235905	0.0354799	4.27982	down	isoform a	AGAP003138-RA	AGAP003138-RA
CUST_1612_PI422575199	0.00220521	0.0345163	4.24492	down	sodium solute symporter	AGAP006122-RA	AGAP006122-RA
CUST_12586_PI422575199	0.0045355	0.0480075	4.24157	down	cytochrome p450	AGAP009363-RA	AGAP009363-RA
CUST_2170_PI422575199	0.00358611	0.0431095	4.17819	down	AGAP006664-PA [Anopheles gambiae str. PEST]	AGAP006664-RA	AGAP006664-RA
CUST_3628_PI422575199	0.00445579	0.0476634	4.16676	down	AGAP013072-PA [Anopheles gambiae str. PEST]	AGAP013072-RA	AGAP013072-RA
DETOX_320_PI422610884	0.00399433	0.0451886	4.13516	down	CYP49A1 - Cytochrome P450 monooxygenase; target probed by LSTM-AGAM-DETOX V3 probe agam-detox-1I7	CYP49A1	AGAP005774-RA
CUST_3571_PI422575199	0.00441353	0.0475037	4.11332	down	secreted salivary gland protein	AGAP001988-RA	AGAP001988-RA
CUST_6506_PI422575199	0.00098	0.0257145	4.11146	down	transmembrane protein 68	AGAP013284-RA	AGAP013284-RA
CUST_2347_PI422575199	0.00322996	0.0409019	3.98123	down	isoform b	AGAP006835-RA	AGAP006835-RA
CUST_5589_PI422575199	4.5e-05	0.01041	3.96605	down	AGAP003422-PA [Anopheles gambiae str. PEST]	AGAP003422-RA	AGAP003422-RA
CUST_5481_PI422575199	0.00234214	0.0352776	3.91456	down	---NA---	AGAP003334-RA	AGAP003334-RA
DETOX_668_PI422610884	6.24e-06	0.00549497	3.90634	down	GSTU4 - Glutathion S-transferase; target probed by LSTM-AGAM-DETOX V3 probe agam-detox-1C5	GSTU4	AGAP009190-RA
DETOX_319_PI422610884	0.0020902	0.0339975	3.89094	down	CYP49A1 - Cytochrome P450 monooxygenase; target probed by LSTM-AGAM-DETOX V3 probe agam-detox-1I7	CYP49A1	AGAP005774-RA
CUST_9146_PI422575199	0.000156	0.0126597	3.88863	down	AGAP010479-PA [Anopheles gambiae str. PEST]	AGAP010479-RA	AGAP010479-RA
CUST_5251_PI422575199	5.99e-05	0.01041	3.86728	down	AGAP003150-PA [Anopheles gambiae str. PEST]	AGAP003150-RA	AGAP003150-RA
CUST_1352_PI422575199	0.000531	0.0207261	3.81803	down	AGAP005887-PA [Anopheles gambiae str. PEST]	AGAP005887-RA	AGAP005887-RA
CUST_12605_PI422575199	0.00181077	0.0320092	3.81262	down	cellular retinaldehyde-binding protein	AGAP009382-RA	AGAP009382-RA
CUST_11239_PI422575199	0.00202272	0.033557	3.80753	down	extramacrochaetae protein	AGAP007944-RA	AGAP007944-RA
CUST_4874_PI422575199	0.00356198	0.0429716	3.80136	down	chloride channel protein 2	AGAP002891-RB	AGAP002891-RB
CUST_7176_PI422575199	0.00281948	0.0382772	3.76937	down	uncharacterized oxidoreductase dhs-27-like	AGAP004574-RA	AGAP004574-RA
CUST_4667_PI422575199	0.000156	0.0126597	3.76479	down	agap002751 protein	AGAP002751-RA	AGAP002751-RA
CUST_2305_PI422575199	0.00388933	0.0444457	3.76208	down	mucin-like peritrophin	AGAP006793-RA	AGAP006793-RA
CUST_12019_PI422575199	0.00098	0.0257145	3.73938	down	lachesin-like isoform 2	AGAP008778-RA	AGAP008778-RA
CUST_1241_PI422575199	0.00139282	0.0292228	3.72145	down	cytochrome p450	AGAP005774-RA	AGAP005774-RA
CUST_3559_PI422575199	0.00146772	0.0295343	3.71432	down	niemann-pick type c-	AGAP001956-RA	AGAP001956-RA
CUST_3631_PI422575199	0.00177257	0.0317193	3.70048	down	AGAP013072-PA [Anopheles gambiae str. PEST]	AGAP013295-RA	AGAP013295-RA
DETOX_669_PI422610884	8.58e-05	0.0112026	3.69091	down	GSTU4 - Glutathion S-transferase; target probed by LSTM-AGAM-DETOX V3 probe agam-detox-1C5; alternative detox probe for AG_DETOX_P223	GSTU4	AGAP009190-RA
CUST_5477_PI422575199	9.85e-05	0.011332	3.68346	down	enolase-phosphatase e1	AGAP003331-RB	AGAP003331-RB
CUST_4730_PI422575199	0.00336829	0.0418243	3.63223	down	galactosylgalactosylxylosylprotein 3-beta-glucuronosyltransferase i	AGAP002801-RA	AGAP002801-RA
CUST_3601_PI422575199	0.0021545	0.0342768	3.59549	down	hypothetical conserved protein	AGAP002003-RA	AGAP002003-RA
CUST_3915_PI422575199	6.96e-05	0.0105275	3.58768	down	cytochrome p450	AGAP002204-RA	AGAP002204-RA
CUST_12478_PI422575199	0.000341	0.0166726	3.5803	down	clip-domain serine proteinase	AGAP009252-RA	AGAP009252-RA
CUST_157_PI422575199	0.000181	0.0134239	3.5757	down	protease m1 zinc metalloprotease	AGAP004809-RA	AGAP004809-RA
CUST_3913_PI422575199	0.000129	0.0123903	3.56457	down	cytochrome p450	AGAP002206-RA	AGAP002206-RA
CUST_2348_PI422575199	0.00459403	0.0482365	3.54127	down	isoform b	AGAP006835-RB	AGAP006835-RB
CUST_13624_PI422575199	0.00219643	0.0345163	3.53747	down	activin receptor type	AGAP012476-RA	AGAP012476-RA
CUST_11693_PI422575199	0.00208618	0.0339863	3.47164	down	zinc finger protein	AGAP008429-RA	AGAP008429-RA
CUST_10808_PI422575199	0.00152288	0.029762	3.41461	down	n-acetylgalactosaminyltransferase	AGAP012253-RA	AGAP012253-RA
CUST_1416_PI422575199	0.00219274	0.0345163	3.39402	down	af285759_1d- core domains	AGAP005943-RA	AGAP005943-RA
CUST_6225_PI422575199	0.00331715	0.0414419	3.38606	down	cubilin-like isoform 2	AGAP001415-RA	AGAP001415-RA
CUST_11468_PI422575199	0.000744	0.0237834	3.36475	down	protein takeout	AGAP008182-RA	AGAP008182-RA
CUST_7412_PI422575199	0.000869	0.024649	3.34508	down	mitochondrial 18 kda protein	AGAP001603-RA	AGAP001603-RA
CUST_3992_PI422575199	0.00154344	0.0299911	3.32587	down	fatty acyl- reductase 1	AGAP002279-RA	AGAP002279-RA
CUST_11777_PI422575199	0.000146	0.0126597	3.29505	down	lysosomal acid	AGAP008514-RA	AGAP008514-RA
CUST_567_PI422575199	0.00035	0.0166726	3.29186	down	ferric-chelate reductase 1 homolog	AGAP005169-RA	AGAP005169-RA
DETOX_339_PI422610884	0.000103	0.011332	3.28523	down	CYP4C28 - Cytochrome P450 monooxygenase; target probed by LSTM-AGAM-DETOX V3 probe agam-detox-1C24; alternative detox probe for AG_DETOX_P113	CYP4C28	AGAP010414-RA
CUST_5491_PI422575199	4.17e-05	0.01041	3.27079	down	phosphoenolpyruvate carboxykinase	AGAP003350-RB	AGAP003350-RB
CUST_3687_PI422575199	0.000271	0.01522	3.25458	down	ov-16 antigen	AGAP013036-RA	AGAP013036-RA
CUST_10617_PI422575199	0.0048828	0.0493711	3.24702	down	af134113_1wrapper protein	AGAP012059-RA	AGAP012059-RA
CUST_5538_PI422575199	0.000898	0.0247206	3.23998	down	cuticle protein	AGAP003381-RA	AGAP003381-RA
CUST_12720_PI422575199	0.00450548	0.047886	3.2255	down	isoform d	AGAP009500-RA	AGAP009500-RA
CUST_13315_PI422575199	0.000687	0.0227795	3.21201	down	blue-sensitive visual pigment	AGAP010089-RA	AGAP010089-RA
CUST_9508_PI422575199	0.00153772	0.0299911	3.20704	down	sulfite reductase	AGAP010877-RA	AGAP010877-RA
CUST_6279_PI422575199	0.00316472	0.0405006	3.15776	down	protease m1 zinc metalloprotease	AGAP003926-RA	AGAP003926-RA
CUST_7025_PI422575199	0.00330477	0.0413889	3.13787	down	glycerol-3-phosphate dehydrogenase	AGAP004437-RC	AGAP004437-RC
CUST_10216_PI422575199	0.00275039	0.0379289	3.13372	down	quinone oxidoreductase-like protein 2-like	AGAP011633-RA	AGAP011633-RA
CUST_1874_PI422575199	0.00307923	0.0398382	3.11624	down	isoform b	AGAP006398-RA	AGAP006398-RA
CUST_9829_PI422575199	0.00449534	0.047886	3.11407	down	something that sticks like glue	AGAP011217-RA	AGAP011217-RA
CUST_5492_PI422575199	7.7e-05	0.0108923	3.10215	down	phosphoenolpyruvate carboxykinase	AGAP003350-RA	AGAP003350-RA
CUST_13878_PI422575199	6.11e-05	0.01041	3.09985	down	cyclin-related protein fam58a	AGAP012763-RA	AGAP012763-RA
CUST_819_PI422575199	0.00015	0.0126597	3.09499	down	phosphatidylinositol transfer protein sec14	AGAP005383-RA	AGAP005383-RA
CUST_430_PI422575199	5.34e-05	0.01041	3.09068	down	cyclin-related protein fam58a	AGAP005056-RA	AGAP005056-RA
CUST_11731_PI422575199	0.000553	0.0209977	3.06761	down	sodium shloride dependent amino acid transporter	AGAP008467-RA	AGAP008467-RA
CUST_9221_PI422575199	0.00354235	0.0428873	3.0602	down	insect cationic amino acid transporter	AGAP010563-RA	AGAP010563-RA
CUST_12536_PI422575199	0.0009	0.0247206	3.05082	down	methyl-accepting chemotaxis protein	AGAP009313-RA	AGAP009313-RA
CUST_8973_PI422575199	0.00440318	0.0474425	3.04235	down	von willebrand factor type egf and pentraxin domain-containing protein 1	AGAP000929-RA	AGAP000929-RA
CUST_4246_PI422575199	0.00294341	0.0389218	3.03107	down	corkscrew phosphatase splice variant a	AGAP002438-RB	AGAP002438-RB
CUST_6418_PI422575199	0.00407442	0.045649	3.03033	down	female-specific doublesex protein	AGAP004050-RD	AGAP004050-RD
CUST_4245_PI422575199	0.00415014	0.0458316	3.02708	down	corkscrew phosphatase splice variant a	AGAP002438-RA	AGAP002438-RA
CUST_751_PI422575199	3.46e-05	0.01041	3.01827	down	d-amino acid oxidase	AGAP005323-RB	AGAP005323-RB
CUST_9040_PI422575199	0.000164	0.0129643	3.01635	down	sodium-dependent phosphate transporter	AGAP010372-RA	AGAP010372-RA
CUST_5176_PI422575199	0.000111	0.0116411	3.00576	down	lysosomal acid	AGAP003083-RA	AGAP003083-RA
CUST_1114_PI422575199	0.00158265	0.030401	2.99768	down	circadian protein clock arnt bmal pas	AGAP005655-RA	AGAP005655-RA
CUST_8320_PI422575199	0.00161475	0.0306172	2.99338	down	sugar transporter	AGAP001027-RC	AGAP001027-RC
CUST_14045_PI422575199	0.0021064	0.0340903	2.99299	down	casps4 protein	AGAP012945-RA	AGAP012945-RA
CUST_13456_PI422575199	0.00464779	0.0484378	2.98341	down	short-chain dehydrogenase	AGAP010232-RA	AGAP010232-RA
CUST_1458_PI422575199	0.00222706	0.0345163	2.9787	down	short-chain dehydrogenase	AGAP005980-RA	AGAP005980-RA
CUST_8321_PI422575199	0.00182299	0.0321692	2.97827	down	sugar transporter	AGAP001027-RB	AGAP001027-RB
CUST_10759_PI422575199	0.00166558	0.0306672	2.96323	down	membrane-bound transcription factor site-1 protease	AGAP012203-RA	AGAP012203-RA
CUST_4558_PI422575199	0.00461152	0.0483569	2.96192	down	gustatory receptor	AGAP001117-RG	AGAP001117-RG
CUST_8322_PI422575199	0.00202686	0.033557	2.957	down	sugar transporter	AGAP001027-RA	AGAP001027-RA
CUST_3452_PI422575199	5.82e-05	0.01041	2.95484	down	protease m1 zinc metalloprotease	AGAP001881-RA	AGAP001881-RA
CUST_5811_PI422575199	0.00213633	0.0340903	2.94288	down	AGAP001392-PA [Anopheles gambiae str. PEST]	AGAP001392-RA	AGAP001392-RA
CUST_2351_PI422575199	0.00465644	0.0484762	2.92654	down	cg13934	AGAP006838-RA	AGAP006838-RA
DETOX_289_PI422610884	0.000216	0.014201	2.92594	down	CYP325D1 - Cytochrome P450 monooxygenase; target probed by LSTM-AGAM-DETOX V3 probe agam-detox-1G13	CYP325D1	AGAP002206-RA
CUST_11640_PI422575199	0.00105393	0.026157	2.91535	down	zinc carboxypeptidase	AGAP008370-RA	AGAP008370-RA
CUST_2148_PI422575199	0.00327536	0.0411725	2.88359	down	leucine-rich transmembrane protein	AGAP006647-RA	AGAP006647-RA
CUST_11097_PI422575199	0.000622	0.0220409	2.85283	down	trinucleotide repeat-containing gene 6a protein	AGAP007802-RA	AGAP007802-RA
DETOX_371_PI422610884	0.00238907	0.0356938	2.8501	down	CYP4H15 - Cytochrome P450 monooxygenase; target probed by LSTM-AGAM-DETOX V3 probe agam-detox-1C23	CYP4H15	AGAP001864-RA
CUST_11541_PI422575199	0.00371632	0.043572	2.84217	down	lactosylceramide 4-alpha-galactosyltransferase	AGAP008258-RA	AGAP008258-RA
CUST_6847_PI422575199	0.00369443	0.0434875	2.83879	down	tubulin polyglutamylase ttll5-like	AGAP004288-RA	AGAP004288-RA
CUST_3757_PI422575199	0.00175054	0.0315238	2.8355	down	cation proton antiporter	AGAP002093-RA	AGAP002093-RA
DETOX_240_PI422610884	0.00274274	0.0379289	2.82972	down	CYP304B1 - Cytochrome P450 monooxygenase; target probed by LSTM-AGAM-DETOX V3 probe agam-detox-1M5; alternative detox probe for AG_DETOX_P080	CYP304B1	AGAP003066-RA
DETOX_46_PI422610884	0.0034625	0.0423528	2.79905	down	AD28229 - Alcohol dehydrogenae; target probed by LSTM-AGAM-DETOX V3 probe agam-detox-2G2	AD28229	AGAP006926-RA
CUST_6571_PI422575199	0.00413445	0.0457912	2.79612	down	transmembrane protein 185b	AGAP001144-RA	AGAP001144-RA
DETOX_427_PI422610884	0.00493473	0.0497973	2.79187	down	CYP6AH1 - Cytochrome P450 monooxygenase; target probed by LSTM-AGAM-DETOX V3 probe agam-detox-1E19	CYP6AH1	AGAP007480-RA
CUST_1498_PI422575199	0.00384775	0.0442987	2.79134	down	bab-i protein	AGAP006018-RB	AGAP006018-RB
CUST_565_PI422575199	0.000792	0.0240926	2.77544	down	short-chain dehydrogenase	AGAP005167-RA	AGAP005167-RA
CUST_6205_PI422575199	0.00383736	0.0442987	2.7685	down	leucine-rich transmembrane protein	AGAP013059-RA	AGAP013059-RA
CUST_6179_PI422575199	0.00314517	0.0403836	2.76696	down	beclin-1-like protein	AGAP003858-RA	AGAP003858-RA
CUST_5529_PI422575199	0.00435784	0.0472398	2.76414	down	zinc finger	AGAP012987-RA	AGAP012987-RA
CUST_9823_PI422575199	0.000831	0.0244331	2.71186	down	hermansky-pudlak syndrome 1 ortholog	AGAP011210-RA	AGAP011210-RA
CUST_8696_PI422575199	0.0003	0.0157544	2.70637	down		AGAP000331-RA	AGAP000331-RA
CUST_6558_PI422575199	0.000478	0.0198051	2.698	down	rhodopsin	AGAP012985-RA	AGAP012985-RA
CUST_5340_PI422575199	0.00123457	0.0277492	2.68815	down	nadh dehydrogenase iron-sulfur protein mitochondrial	AGAP003231-RA	AGAP003231-RA
CUST_2941_PI422575199	0.00222474	0.0345163	2.67642	down	lysozyme	AGAP007386-RA	AGAP007386-RA
CUST_11873_PI422575199	4.41e-05	0.01041	2.67363	down	AGAP008630-PA [Anopheles gambiae str. PEST]	AGAP008630-RA	AGAP008630-RA
CUST_2149_PI422575199	0.00247841	0.0362575	2.67164	down	leucine-rich transmembrane protein	AGAP006647-RB	AGAP006647-RB
CUST_3225_PI422575199	0.0043198	0.0469415	2.65755	down	27 kda hemolymph protein	AGAP007663-RA	AGAP007663-RA
CUST_11809_PI422575199	0.00086	0.024649	2.59584	down	maltose phosphorylase	AGAP008548-RA	AGAP008548-RA
CUST_8994_PI422575199	0.0014887	0.0296913	2.59067	down	triacylglycerol lipase	AGAP010328-RA	AGAP010328-RA
CUST_3297_PI422575199	0.0026015	0.0370328	2.58024	down	glycogenin	AGAP007724-RA	AGAP007724-RA
CUST_2396_PI422575199	0.00224985	0.0347056	2.5638	down	n-acetylgalactosaminyltransferase	AGAP006881-RA	AGAP006881-RA
CUST_3877_PI422575199	0.000984	0.0257145	2.51447	down	isoform a	AGAP012960-RA	AGAP012960-RA
CUST_7149_PI422575199	0.00211656	0.0340903	2.51094	down	guanylate cyclase	AGAP004554-RA	AGAP004554-RA
CUST_12175_PI422575199	0.00163869	0.030665	2.50169	down	sodium- and chloride-dependent neurotransmitter transporter	AGAP008940-RA	AGAP008940-RA
DETOX_224_PI422610884	0.00124404	0.0278392	2.50165	down	CYP12F4 - Cytochrome P450 monooxygenase; target probed by LSTM-AGAM-DETOX V3 probe agam-detox-1F5	CYP12F4	AGAP008018-RA
DETOX_343_PI422610884	0.000643	0.0223688	2.4835	down	CYP4C36 - Cytochrome P450 monooxygenase; target probed by LSTM-AGAM-DETOX V3 probe agam-detox-1E18	CYP4C36	AGAP009241-RA
CUST_1235_PI422575199	0.00062	0.0220409	2.48165	down	upf0428 protein cxorf56 homolog	AGAP005769-RA	AGAP005769-RA
CUST_4915_PI422575199	0.00429847	0.0469096	2.48093	down	isoform a	AGAP002916-RA	AGAP002916-RA
CUST_685_PI422575199	0.00225328	0.0347056	2.45304	down	histone h1	AGAP005264-RA	AGAP005264-RA
CUST_9540_PI422575199	0.00280237	0.038249	2.42656	down	isoform b	AGAP010910-RA	AGAP010910-RA
CUST_4370_PI422575199	0.00385585	0.0442987	2.42157	down	AGAP002553-PA [Anopheles gambiae str. PEST]	AGAP002553-RA	AGAP002553-RA
CUST_10164_PI422575199	0.00298051	0.0390574	2.41092	down	secretory phospholipase	AGAP011569-RA	AGAP011569-RA
CUST_1595_PI422575199	0.00213943	0.0340903	2.41007	down	AGAP006106-PA [Anopheles gambiae str. PEST]	AGAP006106-RA	AGAP006106-RA
CUST_11166_PI422575199	0.000155	0.0126597	2.39939	down	maintenance of ploidy protein mob1	AGAP007872-RA	AGAP007872-RA
CUST_1497_PI422575199	0.00138356	0.0292228	2.39547	down	bab-i protein	AGAP006018-RA	AGAP006018-RA
CUST_8249_PI422575199	0.00370523	0.0435642	2.38788	down	neutral ceramidase	AGAP000973-RA	AGAP000973-RA
CUST_12285_PI422575199	0.00208404	0.0339863	2.38173	down	membrane-associated lps-inducible tnf alpha factor protein	AGAP009051-RA	AGAP009051-RA
CUST_12467_PI422575199	0.0005	0.0201308	2.38128	down	cytochrome p450	AGAP009241-RA	AGAP009241-RA
CUST_4552_PI422575199	0.00131253	0.0286784	2.37784	down	gustatory receptor	AGAP001117-RA	AGAP001117-RA
CUST_7763_PI422575199	0.00419528	0.0462298	2.3619	down	alpha-2 adrenergic receptor	AGAP000606-RA	AGAP000606-RA
DETOX_429_PI422610884	0.00140721	0.0292228	2.36156	down	CYP6AH1 - Cytochrome P450 monooxygenase; target probed by LSTM-AGAM-DETOX V3 probe agam-detox-1E19; alternative detox probe for AG_DETOX_P143	CYP6AH1	AGAP007480-RA
CUST_13706_PI422575199	0.00270611	0.0377447	2.35961	down	isoform b	AGAP012567-RA	AGAP012567-RA
CUST_3351_PI422575199	0.000742	0.0237834	2.35361	down	salivary secreted peptide of the 13 kda family	AGAP013056-RA	AGAP013056-RA
CUST_668_PI422575199	0.00205277	0.0338492	2.35163	down	gtp-binding protein di-	AGAP005248-RA	AGAP005248-RA
CUST_1274_PI422575199	0.000834	0.0244331	2.3492	down	caspase short class (agap004921-pa)	AGAP004921-RA	AGAP004921-RA
CUST_5133_PI422575199	0.000625	0.0220409	2.344	down	1-acylglycerol-3-phosphate acyltransferase	AGAP002482-RA	AGAP002482-RA
CUST_9756_PI422575199	0.000577	0.0214429	2.31714	down	tubulin-specific chaperone e	AGAP011141-RA	AGAP011141-RA
CUST_7310_PI422575199	0.00450346	0.047886	2.30458	down	zinc finger protein 271-like	AGAP004651-RA	AGAP004651-RA
CUST_11551_PI422575199	0.00474194	0.0487202	2.28753	down	maternal tudor protein	AGAP008268-RA	AGAP008268-RA
CUST_4047_PI422575199	0.0045483	0.0480075	2.28054	down	AGAP013459-PA [Anopheles gambiae str. PEST]	AGAP013459-RA	AGAP013459-RA
CUST_11377_PI422575199	0.00287814	0.0385088	2.27736	down	ribonuclease 3	AGAP008087-RA	AGAP008087-RA
CUST_6103_PI422575199	0.00390767	0.0445553	2.27735	down	isoform a	AGAP003802-RA	AGAP003802-RA
DETOX_428_PI422610884	0.00230425	0.0350449	2.26432	down	CYP6AH1 - Cytochrome P450 monooxygenase; target probed by LSTM-AGAM-DETOX V3 probe agam-detox-1E19	CYP6AH1	AGAP007480-RA
CUST_9880_PI422575199	0.00220251	0.0345163	2.26351	down	hypothetical conserved protein	AGAP011281-RA	AGAP011281-RA
CUST_2982_PI422575199	0.00149618	0.0296913	2.25027	down	mitochondrial enolase superfamily member 1	AGAP007421-RA	AGAP007421-RA
CUST_11655_PI422575199	0.00444183	0.0476071	2.2498	down	sodium solute symporter	AGAP008386-RA	AGAP008386-RA
CUST_10276_PI422575199	0.00260743	0.0370328	2.24696	down	mgc79653 protein	AGAP011694-RA	AGAP011694-RA
CUST_687_PI422575199	4.92e-05	0.01041	2.24362	down	histone h1	AGAP005266-RA	AGAP005266-RA
CUST_285_PI422575199	0.000265	0.0151927	2.24297	down	casps4 protein	AGAP004922-RA	AGAP004922-RA
CUST_3952_PI422575199	0.00476291	0.0487397	2.24086	down	tetraspanin-33-like isoform 1	AGAP002257-RA	AGAP002257-RA
CUST_1358_PI422575199	0.00412339	0.0457845	2.22761	down	isoform a	AGAP005891-RB	AGAP005891-RB
CUST_2933_PI422575199	0.00193327	0.0328076	2.22731	down	3-hydroxyacyl-coa dehyrogenase	AGAP013544-RA	AGAP013544-RA
CUST_9951_PI422575199	8.48e-05	0.0112026	2.20167	down	phosphomannomutase	AGAP011353-RA	AGAP011353-RA
CUST_14027_PI422575199	0.00273524	0.0379289	2.1963	down	arginine kinase	AGAP012924-RA	AGAP012924-RA
CUST_3163_PI422575199	0.00372052	0.043572	2.18746	down	AGAP007610-PA [Anopheles gambiae str. PEST]	AGAP007610-RA	AGAP007610-RA
CUST_9334_PI422575199	5.54e-05	0.01041	2.16109	down	phospholipase d	AGAP010687-RA	AGAP010687-RA
CUST_12152_PI422575199	0.00173701	0.0314388	2.13752	down	hsp70-interacting protein	AGAP008918-RA	AGAP008918-RA
CUST_9755_PI422575199	0.00105091	0.026157	2.13359	down	protein canopy 4	AGAP011140-RA	AGAP011140-RA
CUST_872_PI422575199	0.00279995	0.038249	2.12616	down	iodotyrosine dehalogenase 1	AGAP005435-RA	AGAP005435-RA
CUST_11962_PI422575199	0.000911	0.0247942	2.12435	down	sugar transporter	AGAP008721-RA	AGAP008721-RA
CUST_7245_PI422575199	0.00206056	0.0338944	2.1169	down	pyruvate kinase	AGAP004596-RA	AGAP004596-RA
CUST_12206_PI422575199	0.0012314	0.0277492	2.1156	down	zinc finger protein 51	AGAP008971-RA	AGAP008971-RA
CUST_13222_PI422575199	0.00205449	0.0338492	2.10728	down	thioredoxin domain containing 14	AGAP009997-RA	AGAP009997-RA
CUST_142_PI422575199	0.000238	0.0145836	2.10457	down	heat shock protein 70 -interacting	AGAP004797-RA	AGAP004797-RA
CUST_4044_PI422575199	0.000502	0.0201308	2.0941	down	isoform b	AGAP002323-RA	AGAP002323-RA
CUST_1052_PI422575199	0.00471885	0.0485915	2.09324	down	sugar transporter	AGAP005600-RA	AGAP005600-RA
CUST_1_PI422575199	6.43e-05	0.01041	2.08867	down	methylenetetrahydrofolate dehydrogenase	AGAP004677-RB	AGAP004677-RB
CUST_13457_PI422575199	0.00364238	0.0433762	2.08628	down	beta nu integrin subunit	AGAP010233-RA	AGAP010233-RA
CUST_10583_PI422575199	0.00474666	0.0487202	2.08533	down	anopheles gambiae pest agap012722-pa	AGAP012027-RA	AGAP012027-RA
CUST_14050_PI422575199	0.000218	0.014201	2.08392	down	cuticle protein	AGAP012462-RA	AGAP012462-RA
CUST_2_PI422575199	6.85e-05	0.0105275	2.07955	down	methylenetetrahydrofolate dehydrogenase	AGAP004677-RA	AGAP004677-RA
CUST_7465_PI422575199	0.0010584	0.026157	2.07179	down	glucosylceramidase	AGAP001649-RA	AGAP001649-RA
CUST_10969_PI422575199	0.00177068	0.0317193	2.07091	down	pmp22 peroxisomal membrane	AGAP012415-RA	AGAP012415-RA
CUST_9939_PI422575199	0.003488	0.0424818	2.06986	down	dna-binding protein d-ets-4	AGAP011341-RA	AGAP011341-RA
CUST_10839_PI422575199	0.00137957	0.0292228	2.0579	down	60s ribosomal protein l18a	AGAP012284-RA	AGAP012284-RA
CUST_3141_PI422575199	0.00123218	0.0277492	2.05495	down	glucosyl glucuronosyl transferases	AGAP007588-RA	AGAP007588-RA
CUST_1961_PI422575199	0.000551	0.0209977	2.04841	down	myosin v	AGAP006479-RA	AGAP006479-RA
CUST_5769_PI422575199	0.000518	0.0205265	2.02347	down	ring-box protein	AGAP003561-RB	AGAP003561-RB
CUST_5976_PI422575199	0.000822	0.0244331	2.02159	down	aminopeptidase n	AGAP003695-RA	AGAP003695-RA
CUST_3280_PI422575199	0.0027256	0.0379289	2.01256	down	solute carrier family 39-like protein	AGAP007713-RC	AGAP007713-RC
CUST_4215_PI422575199	0.00240616	0.0356938	2.0045	down	cytochrome p450	AGAP002418-RA	AGAP002418-RA
