# Supplementary material for: Additional Selection for Insecticide Resistance in Urban Malaria Vectors: DDT Resistance in Anopheles arabiensis from Bobo-Dioulasso, Burkina Faso
Source: PLoS One. 2012 Sep 25;7(9):e45995. doi: 10.1371/journal.pone.0045995 (PMC3457957; doi:10.1371/journal.pone.0045995)
Supplement: Table S5 — The ABC-transporters differentially expressed in all microarray comparisons. (XLSX) [file pone.0045995.s005.xlsx]

## Sheet: Table S5
Experiment	Ensembl Transcript ID	Gene Name	Microarray fold-change
DSSBA RES vs. DSSBA CON	AGAP001333-RA	scarlet protein (G4)	2.0776
	AGAP002278-RA	ABCB1	2.06712
	AGAP010416-RA	abc transporter	0.328169
DSSBA RES vs. MOZ SUS	AGAP009463-RA	atp-binding cassette sub-family g member 4	2.78782
	AGAP002071-RA	atp-binding cassette sub-family d member 1	0.497512
	AGAP008437-RA	ABCC8	0.420168
	AGAP004603-RA	atp-binding cassette transporter	0.408163
	AGAP011518-RA	atp-binding cassette sub-family a member	0.408163
	AGAP001777-RA	atp-binding cassette transporter	0.346021
DSSBA CON vs. MOZ SUS	AGAP009463-RA	atp-binding cassette sub-family g member 4	3.67223
	AGAP009472-RA	abc transporter	2.24974
	AGAP009850-RA	abc transporter	2.17099
